# Supplementary material for: Shadowing and shielding: Effective heuristics for continuous influence maximisation in the voting dynamics
Source: PLoS One. 2021 Jun 18;16(6):e0252515. doi: 10.1371/journal.pone.0252515 (PMC8213046; doi:10.1371/journal.pone.0252515)
Supplement: S1 Dataset — This dataset has been retrieved from https://deim.urv.cat/~alexandre.arenas/data/xarxes/email.zip. (TXT) [file pone.0252515.s002.txt]

1 2
1 3
1 4
1 5
1 6
1 7
1 8
1 9
1 10
1 11
1 12
1 13
1 14
1 15
1 16
1 17
1 18
1 19
1 20
1 21
1 22
1 23
1 24
1 25
1 26
1 27
1 28
1 29
1 30
1 31
2 18
2 32
2 13
2 16
2 10
2 24
2 33
2 34
2 22
2 1
2 35
2 3
2 9
2 20
2 36
2 7
2 6
2 8
2 37
2 11
2 4
2 38
2 19
3 39
3 21
3 40
3 13
3 2
3 1
3 7
3 8
3 34
3 28
3 23
3 41
3 42
3 43
3 9
3 11
3 4
3 18
3 19
3 44
3 16
3 45
3 46
3 6
3 20
3 27
3 22
3 47
3 48
3 49
3 50
3 12
3 51
3 52
3 53
3 54
3 55
3 56
4 57
4 58
4 59
4 1
4 60
4 46
4 61
4 3
4 62
4 63
4 64
4 65
4 66
4 67
4 11
4 68
4 69
4 70
4 71
4 2
4 22
4 72
5 1
5 6
5 73
5 74
5 13
5 75
5 76
5 77
5 78
5 79
6 1
6 5
6 2
6 7
6 28
6 13
6 34
6 80
6 81
6 16
6 18
6 82
6 27
6 83
6 8
6 3
6 84
6 85
6 86
6 87
6 22
7 6
7 1
7 88
7 3
7 89
7 22
7 19
7 90
7 16
7 91
7 92
7 2
7 93
7 94
7 28
7 13
7 95
7 96
7 97
7 98
7 99
7 100
7 10
7 76
7 15
7 9
8 101
8 3
8 22
8 6
8 102
8 28
8 2
8 1
9 3
9 22
9 103
9 13
9 104
9 41
9 24
9 2
9 1
9 21
9 105
9 16
9 106
9 107
9 10
9 30
9 7
10 1
10 108
10 2
10 7
10 109
10 9
10 34
10 110
10 111
10 112
10 16
10 113
10 24
10 70
10 114
10 115
10 116
10 30
10 117
10 118
10 119
10 120
10 121
10 122
10 123
10 124
10 125
10 126
10 127
10 128
10 129
10 130
11 1
11 131
11 73
11 45
11 132
11 3
11 133
11 134
11 135
11 22
11 136
11 20
11 19
11 18
11 137
11 4
11 138
11 27
11 2
11 25
12 139
12 140
12 1
12 141
12 142
12 84
12 143
12 144
12 145
12 146
12 3
12 147
12 148
12 149
12 150
12 151
12 152
12 153
13 9
13 2
13 154
13 1
13 155
13 6
13 156
13 3
13 24
13 157
13 28
13 22
13 158
13 16
13 18
13 159
13 14
13 69
13 45
13 106
13 76
13 7
13 153
13 5
13 160
14 1
14 13
14 15
14 161
14 162
14 163
14 164
14 123
14 33
14 24
14 165
14 166
14 34
14 167
14 124
14 168
14 110
14 169
14 170
14 171
14 172
14 173
14 174
14 80
14 136
14 112
14 175
14 176
14 107
14 177
14 178
14 179
14 16
14 180
14 181
14 182
15 76
15 183
15 184
15 185
15 186
15 187
15 124
15 33
15 188
15 189
15 190
15 168
15 14
15 34
15 1
15 191
15 93
15 23
15 7
16 192
16 1
16 2
16 7
16 6
16 3
16 9
16 13
16 108
16 24
16 10
16 193
16 123
16 194
16 195
16 34
16 196
16 197
16 198
16 199
16 30
16 127
16 200
16 77
16 105
16 201
16 202
16 203
16 204
16 205
16 206
16 207
16 208
16 209
16 210
16 33
16 211
16 212
16 213
16 214
16 215
16 216
16 56
16 217
16 14
16 218
16 219
16 220
16 129
16 221
16 222
17 1
17 115
17 24
17 34
17 223
17 224
17 225
18 25
18 39
18 26
18 226
18 23
18 2
18 38
18 1
18 227
18 21
18 3
18 11
18 6
18 27
18 13
18 19
18 22
18 228
19 229
19 230
19 38
19 231
19 20
19 27
19 7
19 70
19 1
19 137
19 11
19 232
19 186
19 120
19 82
19 233
19 234
19 235
19 18
19 236
19 2
19 237
19 238
19 3
19 239
19 240
19 41
19 86
20 233
20 1
20 228
20 81
20 50
20 241
20 41
20 242
20 11
20 106
20 243
20 43
20 244
20 19
20 3
20 2
20 22
21 245
21 9
21 246
21 40
21 25
21 46
21 41
21 3
21 54
21 247
21 248
21 47
21 249
21 18
21 250
21 251
21 223
21 252
21 253
21 1
21 23
21 50
21 254
21 105
21 255
21 210
21 214
21 206
21 55
21 157
21 256
21 107
21 91
21 239
21 257
21 258
21 259
21 59
21 260
21 39
21 103
21 104
21 261
22 6
22 3
22 27
22 1
22 2
22 18
22 9
22 13
22 4
22 38
22 7
22 8
22 32
22 11
22 20
23 3
23 262
23 18
23 263
23 240
23 264
23 38
23 265
23 266
23 227
23 54
23 182
23 134
23 135
23 25
23 43
23 246
23 45
23 1
23 267
23 268
23 39
23 143
23 269
23 270
23 271
23 21
23 272
23 46
23 44
23 42
23 273
23 80
23 196
23 255
23 274
23 275
23 276
23 50
23 277
23 278
23 279
23 97
23 280
23 203
23 230
23 281
23 15
23 282
23 283
23 284
24 108
24 9
24 285
24 13
24 2
24 1
24 109
24 286
24 17
24 182
24 10
24 34
24 176
24 287
24 288
24 263
24 289
24 115
24 290
24 167
24 14
24 70
24 16
24 291
24 119
24 292
24 124
24 58
24 30
24 168
24 33
24 116
24 293
24 294
24 174
24 295
24 110
24 120
24 121
24 296
24 297
24 112
25 18
25 26
25 227
25 21
25 23
25 39
25 11
25 1
25 287
25 265
25 298
25 299
25 300
25 301
25 62
25 302
25 126
25 60
25 303
25 238
26 18
26 25
26 1
27 95
27 19
27 238
27 304
27 235
27 70
27 186
27 232
27 230
27 3
27 18
27 11
27 38
27 1
27 305
27 86
27 6
27 275
27 22
27 306
27 307
28 6
28 34
28 3
28 233
28 182
28 13
28 7
28 8
28 308
28 309
28 1
28 280
29 310
29 311
29 312
29 313
29 314
29 147
29 315
29 316
29 1
30 1
30 9
30 317
30 318
30 319
30 320
30 321
30 322
30 323
30 324
30 49
30 325
30 16
30 326
30 178
30 24
30 10
30 34
30 196
30 327
30 328
30 218
30 200
30 211
30 194
30 201
31 329
31 45
31 330
31 259
31 251
31 104
31 331
31 202
31 157
31 332
31 333
31 334
31 54
31 335
31 336
31 245
31 337
31 338
31 339
31 340
31 241
31 1
32 22
32 341
32 2
33 15
33 2
33 14
33 34
33 24
33 16
33 120
33 169
34 308
34 3
34 6
34 108
34 28
34 2
34 15
34 342
34 16
34 10
34 24
34 343
34 33
34 30
34 14
34 182
34 55
34 70
34 17
35 2
36 2
37 2
38 19
38 344
38 345
38 51
38 18
38 270
38 237
38 231
38 233
38 346
38 347
38 275
38 23
38 348
38 241
38 254
38 27
38 349
38 350
38 351
38 22
38 352
38 2
38 330
38 353
39 21
39 354
39 46
39 25
39 227
39 52
39 105
39 18
39 250
39 313
39 42
39 245
39 240
39 246
39 43
39 3
39 355
39 23
39 356
39 357
39 314
39 332
39 358
39 107
39 41
39 45
39 265
39 50
40 359
40 54
40 55
40 336
40 21
40 268
40 354
40 293
40 360
40 46
40 361
40 56
40 362
40 363
40 364
40 49
40 3
40 47
40 42
40 365
40 355
40 105
40 157
40 58
40 203
40 366
40 367
41 354
41 353
41 21
41 87
41 368
41 245
41 262
41 260
41 358
41 9
41 134
41 270
41 54
41 369
41 250
41 370
41 371
41 210
41 194
41 50
41 3
41 372
41 135
41 246
41 332
41 103
41 20
41 51
41 373
41 62
41 48
41 46
41 374
41 106
41 94
41 375
41 238
41 376
41 377
41 334
41 247
41 378
41 379
41 355
41 19
41 47
41 39
41 191
41 235
42 303
42 380
42 381
42 105
42 382
42 372
42 271
42 3
42 383
42 384
42 385
42 386
42 387
42 356
42 388
42 39
42 389
42 50
42 390
42 391
42 314
42 392
42 104
42 245
42 333
42 393
42 332
42 44
42 394
42 378
42 395
42 396
42 40
42 397
42 337
42 355
42 398
42 354
42 45
42 134
42 335
42 157
42 399
42 400
42 338
42 401
42 84
42 402
42 23
42 403
42 404
43 3
43 269
43 46
43 405
43 20
43 282
43 39
43 23
43 230
43 240
44 341
44 406
44 407
44 408
44 332
44 409
44 410
44 386
44 42
44 411
44 412
44 3
44 135
44 52
44 383
44 413
44 23
44 414
45 11
45 415
45 399
45 73
45 31
45 333
45 416
45 355
45 417
45 418
45 39
45 251
45 3
45 419
45 23
45 227
45 42
45 420
45 421
45 13
45 50
45 422
45 54
45 191
45 423
45 362
45 424
45 349
45 425
45 133
45 259
46 4
46 59
46 399
46 43
46 21
46 72
46 62
46 40
46 58
46 39
46 3
46 426
46 354
46 64
46 57
46 373
46 71
46 414
46 41
46 69
46 81
46 66
46 427
46 282
46 428
46 429
46 68
46 23
46 351
46 241
46 430
46 246
46 431
46 52
46 432
46 48
47 433
47 21
47 40
47 337
47 3
47 41
47 104
48 296
48 41
48 3
48 332
48 434
48 367
48 46
49 54
49 76
49 185
49 269
49 344
49 3
49 241
49 92
49 303
49 40
49 328
49 206
49 435
49 55
49 293
49 436
49 105
49 116
49 390
49 437
49 128
49 361
49 79
49 201
49 274
49 317
49 321
49 327
49 30
49 438
49 439
49 213
49 202
49 440
49 325
49 322
49 441
49 56
49 442
49 363
50 259
50 368
50 52
50 228
50 20
50 81
50 241
50 354
50 443
50 444
50 191
50 245
50 42
50 324
50 367
50 338
50 21
50 271
50 41
50 3
50 39
50 314
50 45
50 404
50 333
50 23
51 38
51 445
51 446
51 105
51 56
51 447
51 354
51 353
51 54
51 448
51 449
51 368
51 41
51 278
51 366
51 3
51 450
51 338
51 257
51 451
51 340
51 269
52 39
52 452
52 453
52 228
52 241
52 81
52 351
52 269
52 182
52 128
52 50
52 454
52 333
52 133
52 365
52 340
52 254
52 44
52 455
52 456
52 146
52 457
52 362
52 367
52 458
52 157
52 335
52 248
52 135
52 46
52 3
52 316
52 459
52 402
52 287
52 460
52 413
52 461
53 72
53 3
54 187
54 124
54 87
54 183
54 40
54 354
54 189
54 268
54 454
54 346
54 21
54 76
54 49
54 41
54 329
54 331
54 185
54 462
54 23
54 51
54 378
54 463
54 333
54 464
54 316
54 465
54 31
54 3
54 191
54 466
54 467
54 45
55 40
55 3
55 21
55 468
55 360
55 34
55 105
55 259
55 317
55 49
55 469
55 324
55 201
55 56
55 128
56 51
56 470
56 335
56 251
56 392
56 332
56 40
56 471
56 3
56 360
56 364
56 327
56 472
56 289
56 207
56 202
56 196
56 473
56 212
56 213
56 390
56 55
56 293
56 49
56 201
56 128
56 16
56 194
56 437
56 105
56 133
56 474
56 210
56 77
56 214
57 62
57 4
57 58
57 475
57 65
57 476
57 477
57 478
57 479
57 480
57 59
57 46
57 282
57 69
57 426
57 72
57 481
57 64
57 66
57 373
57 482
57 483
57 484
57 485
57 420
57 486
57 231
57 487
58 57
58 4
58 72
58 46
58 59
58 64
58 66
58 69
58 488
58 62
58 426
58 282
58 373
58 192
58 286
58 40
58 351
58 393
58 489
58 67
58 490
58 491
58 255
58 439
58 492
58 493
58 24
58 206
58 494
58 124
58 107
58 495
58 112
59 46
59 64
59 66
59 71
59 69
59 282
59 57
59 62
59 426
59 72
59 58
59 430
59 496
59 497
59 4
59 498
59 256
59 21
59 499
60 485
60 25
60 4
61 470
61 64
61 4
61 244
61 500
61 68
61 132
61 501
61 485
61 502
62 57
62 503
62 63
62 46
62 58
62 64
62 504
62 59
62 4
62 373
62 341
62 505
62 371
62 140
62 185
62 145
62 267
62 150
62 203
62 72
62 71
62 41
62 66
62 25
62 476
62 67
63 427
63 4
63 62
63 506
63 507
63 508
63 150
63 71
63 509
63 476
64 485
64 62
64 65
64 59
64 68
64 46
64 90
64 61
64 506
64 282
64 4
64 510
64 69
64 57
64 72
64 58
64 483
65 57
65 64
65 483
65 68
65 485
65 282
65 510
65 430
65 90
65 477
65 475
65 4
65 511
65 512
65 513
65 476
65 481
65 514
66 316
66 515
66 368
66 4
66 69
66 71
66 282
66 57
66 62
66 426
66 72
66 59
66 58
66 46
67 430
67 516
67 485
67 286
67 4
67 282
67 62
67 238
67 58
67 490
67 491
67 517
67 518
67 519
68 470
68 500
68 485
68 65
68 510
68 430
68 90
68 64
68 282
68 520
68 61
68 511
68 46
68 69
68 4
68 373
69 444
69 506
69 59
69 13
69 521
69 522
69 523
69 524
69 525
69 64
69 66
69 46
69 57
69 426
69 72
69 58
69 68
69 4
69 526
69 527
69 432
69 509
69 90
69 528
69 362
69 466
69 349
69 219
69 529
69 500
70 530
70 19
70 4
70 233
70 27
70 108
70 239
70 444
70 330
70 82
70 531
70 117
70 280
70 24
70 10
70 169
70 355
70 182
70 492
70 532
70 495
70 170
70 34
71 508
71 46
71 63
71 233
71 59
71 4
71 427
71 66
71 429
71 134
71 62
71 533
71 511
72 534
72 53
72 58
72 59
72 46
72 426
72 535
72 536
72 62
72 537
72 4
72 369
72 507
72 285
72 538
72 69
72 500
72 539
72 511
72 540
72 282
72 57
72 339
72 455
72 353
72 396
72 541
72 66
72 373
72 542
72 268
72 351
72 140
72 423
72 64
72 510
72 356
73 45
73 420
73 11
73 376
73 543
73 133
73 5
73 544
73 467
73 270
73 447
73 528
73 260
73 545
73 546
73 89
73 378
73 413
73 422
73 547
73 548
74 233
74 134
74 254
74 5
74 549
74 466
74 504
74 550
74 287
74 551
74 552
74 194
74 206
74 196
74 128
74 505
74 553
74 186
74 101
74 554
74 555
75 556
75 557
75 354
75 558
75 152
75 559
75 468
75 560
75 5
75 267
75 148
75 561
76 183
76 15
76 187
76 185
76 553
76 84
76 562
76 189
76 396
76 267
76 147
76 117
76 105
76 316
76 54
76 269
76 49
76 563
76 564
76 565
76 566
76 190
76 567
76 568
76 467
76 150
76 466
76 462
76 233
76 186
76 569
76 124
76 341
76 570
76 80
76 119
76 571
76 5
76 572
76 13
76 573
76 7
76 352
77 420
77 147
77 5
77 574
77 16
77 323
77 56
77 196
78 333
78 183
78 113
78 181
78 176
78 162
78 197
78 5
78 161
78 575
78 120
78 121
79 576
79 128
79 49
79 133
79 136
79 322
79 201
79 5
79 336
79 105
79 400
79 577
80 184
80 578
80 269
80 6
80 579
80 580
80 76
80 581
80 582
80 23
80 116
80 85
80 401
80 400
80 577
80 105
80 176
80 583
80 127
80 274
80 584
80 194
80 361
80 120
80 14
80 161
81 228
81 134
81 585
81 50
81 52
81 6
81 452
81 241
81 586
81 155
81 46
81 587
81 333
81 20
81 454
81 460
81 554
81 588
81 308
81 260
81 94
81 243
81 405
81 204
82 234
82 306
82 233
82 70
82 180
82 19
82 6
82 269
82 237
82 94
82 405
82 182
82 381
82 275
82 176
82 113
82 301
82 520
82 589
82 460
82 277
82 201
82 588
83 590
83 388
83 6
83 239
83 143
83 243
84 76
84 354
84 141
84 143
84 332
84 12
84 146
84 591
84 6
84 150
84 140
84 573
84 42
84 153
84 152
85 398
85 592
85 6
85 593
85 80
85 212
85 128
85 219
85 594
85 198
85 595
85 215
85 193
85 291
85 328
85 222
85 205
85 401
85 130
85 327
85 518
85 596
86 429
86 597
86 598
86 378
86 233
86 95
86 27
86 454
86 6
86 19
86 94
87 54
87 183
87 134
87 567
87 6
87 41
88 7
88 92
88 599
88 204
88 219
88 600
88 518
88 601
88 193
88 594
88 198
88 259
89 454
89 464
89 93
89 602
89 7
89 603
89 604
89 73
90 7
90 427
90 68
90 485
90 282
90 65
90 510
90 430
90 605
90 606
90 607
90 64
90 507
90 608
90 396
90 426
90 69
90 604
90 609
90 610
90 285
90 603
91 611
91 256
91 233
91 7
91 612
91 269
91 613
91 369
91 614
91 615
91 444
91 21
92 49
92 616
92 7
92 617
92 618
92 201
92 284
92 619
92 157
92 88
92 620
92 574
92 259
93 621
93 454
93 602
93 89
93 7
93 189
93 603
93 15
93 622
93 623
93 624
93 625
93 465
93 626
93 627
93 191
93 628
93 118
93 629
94 630
94 99
94 81
94 266
94 631
94 376
94 632
94 231
94 7
94 351
94 457
94 137
94 41
94 606
94 633
94 233
94 568
94 237
94 131
94 598
94 597
94 86
94 82
94 241
95 27
95 454
95 86
95 7
95 632
96 376
96 7
96 612
96 100
96 634
96 610
96 457
97 7
97 23
98 635
98 598
98 636
98 7
98 627
99 94
99 135
99 602
99 7
99 189
100 7
100 598
100 96
101 8
101 265
101 196
101 271
101 637
101 582
101 404
101 132
101 468
101 638
101 74
101 128
101 554
102 339
102 8
102 370
103 639
103 41
103 246
103 21
103 614
103 9
104 154
104 42
104 31
104 333
104 9
104 21
104 135
104 501
104 404
104 128
104 47
104 201
104 218
104 640
104 327
104 105
105 42
105 51
105 76
105 40
105 21
105 9
105 333
105 39
105 545
105 335
105 183
105 331
105 420
105 578
105 414
105 236
105 468
105 378
105 227
105 274
105 439
105 400
105 390
105 210
105 446
105 641
105 200
105 214
105 204
105 16
105 196
105 80
105 206
105 128
105 642
105 643
105 644
105 596
105 645
105 646
105 198
105 647
105 284
105 129
105 55
105 49
105 203
105 259
105 116
105 648
105 104
105 213
105 291
105 205
105 56
105 218
105 649
105 650
105 651
105 503
105 251
105 321
105 79
105 202
105 361
105 201
105 472
105 217
105 437
105 216
105 307
106 538
106 588
106 425
106 9
106 13
106 652
106 653
106 452
106 654
106 655
106 656
106 268
106 415
106 657
106 458
106 658
106 134
106 137
106 41
106 358
106 20
106 659
106 339
106 660
106 661
106 662
106 663
106 664
106 391
106 467
106 665
107 9
107 666
107 667
107 252
107 39
107 21
107 182
107 128
107 200
107 206
107 263
107 196
107 58
107 668
107 217
107 14
108 34
108 120
108 10
108 296
108 24
108 70
108 16
109 24
109 10
110 117
110 532
110 569
110 14
110 119
110 10
110 669
110 182
110 24
110 124
111 10
112 333
112 271
112 179
112 10
112 24
112 670
112 165
112 280
112 671
112 163
112 120
112 168
112 355
112 114
112 14
112 170
112 181
112 58
112 167
113 134
113 82
113 672
113 176
113 10
113 181
113 78
113 124
113 162
113 168
113 532
113 120
113 163
114 10
114 669
114 569
114 117
114 179
114 112
115 454
115 673
115 10
115 24
115 17
115 224
115 668
115 225
115 287
115 255
115 674
115 367
115 675
116 470
116 676
116 677
116 344
116 678
116 269
116 468
116 105
116 593
116 127
116 128
116 274
116 80
116 648
116 446
116 305
116 390
116 205
116 679
116 439
116 194
116 49
116 215
116 10
116 24
116 213
116 435
116 642
116 206
116 210
116 214
116 307
116 201
116 289
116 680
116 681
116 204
116 198
117 76
117 135
117 185
117 124
117 70
117 569
117 119
117 110
117 167
117 10
117 682
117 133
117 161
117 114
117 532
117 120
118 683
118 517
118 93
118 441
118 629
118 10
118 205
118 684
118 469
119 76
119 124
119 169
119 10
119 24
119 669
119 117
119 110
119 569
120 233
120 108
120 19
120 332
120 685
120 80
120 117
120 569
120 532
120 166
120 178
120 168
120 165
120 10
120 24
120 182
120 669
120 174
120 176
120 169
120 170
120 161
120 112
120 172
120 163
120 78
120 179
120 181
120 563
120 113
120 33
120 297
121 178
121 163
121 169
121 78
121 563
121 166
121 174
121 165
121 172
121 168
121 24
121 10
122 429
122 545
122 686
122 331
122 329
122 543
122 252
122 687
122 688
122 290
122 355
122 689
122 10
122 287
123 14
123 16
123 10
124 54
124 76
124 183
124 15
124 176
124 117
124 119
124 555
124 113
124 14
124 10
124 24
124 690
124 569
124 110
124 58
124 691
125 692
125 137
125 429
125 329
125 367
125 287
125 182
125 10
125 255
125 693
125 694
126 25
126 684
126 10
127 647
127 116
127 274
127 594
127 695
127 16
127 696
127 10
127 80
127 208
127 446
127 219
127 649
127 648
127 199
128 52
128 303
128 137
128 429
128 74
128 231
128 243
128 101
128 206
128 321
128 107
128 79
128 49
128 194
128 325
128 293
128 324
128 105
128 680
128 217
128 439
128 182
128 116
128 435
128 274
128 196
128 85
128 56
128 104
128 55
128 305
128 207
128 10
128 289
128 201
128 697
129 641
129 200
129 105
129 643
129 16
129 10
129 317
130 468
130 672
130 698
130 194
130 10
130 327
130 401
130 205
130 699
130 437
130 85
131 11
131 135
131 611
131 134
131 297
131 700
131 701
131 585
131 330
131 155
131 536
131 702
131 460
131 703
131 234
131 614
131 94
131 481
131 137
131 704
131 677
132 244
132 313
132 470
132 61
132 547
132 101
132 501
132 11
132 638
132 617
132 331
132 259
133 73
133 11
133 475
133 565
133 134
133 282
133 52
133 234
133 213
133 45
133 79
133 117
133 446
133 56
134 585
134 106
134 87
134 131
134 135
134 155
134 227
134 74
134 81
134 338
134 481
134 705
134 41
134 706
134 691
134 586
134 23
134 351
134 663
134 368
134 377
134 133
134 240
134 448
134 140
134 418
134 314
134 707
134 113
134 372
134 607
134 11
134 71
134 42
134 708
134 445
134 487
134 709
134 254
135 196
135 394
135 524
135 11
135 606
135 131
135 710
135 387
135 711
135 311
135 23
135 41
135 52
135 44
135 340
135 598
135 586
135 117
135 568
135 431
135 134
135 712
135 504
135 397
135 545
135 467
135 713
135 714
135 457
135 148
135 367
135 480
135 693
135 184
135 155
135 715
135 227
135 332
135 99
135 104
136 612
136 565
136 11
136 302
136 716
136 576
136 717
136 718
136 313
136 533
136 213
136 79
136 682
136 14
137 711
137 662
137 452
137 238
137 243
137 269
137 128
137 182
137 94
137 19
137 585
137 138
137 554
137 239
137 376
137 454
137 588
137 413
137 125
137 321
137 214
137 11
137 362
137 230
137 443
137 520
137 420
137 233
137 459
137 332
137 106
137 131
138 137
138 230
138 240
138 11
139 147
139 12
139 146
140 147
140 148
140 142
140 150
140 12
140 146
140 84
140 299
140 267
140 354
140 504
140 143
140 300
140 349
140 719
140 72
140 152
140 332
140 329
140 649
140 396
140 720
140 573
140 721
140 505
140 145
140 149
140 722
140 314
140 312
140 313
140 62
140 333
140 134
141 354
141 84
141 12
141 723
141 719
141 142
141 146
141 152
142 143
142 354
142 152
142 140
142 12
142 723
142 649
142 591
142 404
142 141
142 147
142 148
142 150
142 146
142 724
142 443
142 313
142 504
142 355
142 332
142 578
143 723
143 140
143 147
143 142
143 239
143 12
143 146
143 725
143 84
143 726
143 633
143 504
143 332
143 413
143 727
143 396
143 591
143 381
143 728
143 23
143 729
143 730
143 590
143 411
143 299
143 83
143 410
143 276
143 731
144 559
144 732
144 387
144 733
144 12
144 734
144 364
144 556
145 371
145 416
145 331
145 735
145 146
145 736
145 267
145 62
145 241
145 573
145 185
145 12
145 237
145 354
145 150
145 372
145 140
145 152
146 142
146 371
146 573
146 140
146 139
146 147
146 145
146 354
146 150
146 84
146 332
146 185
146 737
146 141
146 148
146 505
146 12
146 149
146 362
146 316
146 143
146 239
146 52
146 428
146 229
146 152
147 152
147 139
147 140
147 76
147 314
147 29
147 183
147 150
147 146
147 738
147 239
147 573
147 507
147 739
147 143
147 142
147 354
147 77
147 12
147 720
147 396
148 140
148 206
148 573
148 364
148 142
148 146
148 135
148 719
148 12
148 378
148 75
148 152
149 267
149 721
149 737
149 371
149 573
149 140
149 185
149 505
149 150
149 12
149 146
149 152
149 692
150 152
150 354
150 146
150 63
150 76
150 573
150 241
150 540
150 147
150 140
150 142
150 12
150 84
150 183
150 62
150 149
150 243
150 404
150 145
150 578
151 241
151 12
152 149
152 142
152 147
152 150
152 739
152 267
152 371
152 735
152 559
152 300
152 557
152 146
152 243
152 737
152 75
152 573
152 140
152 740
152 141
152 741
152 148
152 185
152 145
152 723
152 12
152 742
152 84
153 396
153 743
153 13
153 744
153 412
153 745
153 746
153 747
153 356
153 590
153 748
153 591
153 84
153 12
154 13
154 104
154 218
155 377
155 237
155 135
155 677
155 13
155 362
155 445
155 346
155 131
155 415
155 586
155 344
155 134
155 418
155 585
155 375
155 378
155 81
156 269
156 687
156 13
156 702
156 662
156 268
157 335
157 741
157 31
157 40
157 246
157 92
157 332
157 333
157 42
157 52
157 21
157 749
157 13
158 750
158 751
158 661
158 752
158 391
158 753
158 395
158 13
158 754
158 183
158 755
158 649
159 756
159 434
159 13
160 757
160 758
160 759
160 13
161 190
161 120
161 183
161 185
161 14
161 584
161 78
161 117
161 80
162 78
162 584
162 14
162 113
162 176
162 196
162 327
162 197
162 401
162 699
162 297
162 198
163 633
163 351
163 760
163 489
163 14
163 121
163 322
163 120
163 112
163 113
164 271
164 173
164 167
164 14
164 168
164 322
164 165
165 239
165 172
165 174
165 14
165 167
165 120
165 121
165 164
165 112
165 563
165 166
165 168
165 297
166 182
166 492
166 165
166 168
166 361
166 178
166 14
166 120
166 121
167 237
167 24
167 117
167 165
167 14
167 532
167 164
167 112
168 15
168 237
168 166
168 165
168 164
168 563
168 322
168 14
168 691
168 113
168 532
168 112
168 24
168 120
168 121
169 119
169 70
169 14
169 120
169 121
169 33
170 14
170 70
170 112
170 490
170 120
171 501
171 14
171 584
172 297
172 165
172 563
172 14
172 120
172 121
173 164
173 14
174 165
174 14
174 120
174 121
174 24
175 14
176 82
176 390
176 584
176 24
176 124
176 162
176 113
176 181
176 80
176 220
176 197
176 196
176 761
176 182
176 78
176 14
176 198
176 120
176 327
177 584
177 182
177 14
178 244
178 120
178 121
178 30
178 166
178 14
179 112
179 120
179 280
179 669
179 14
179 114
180 82
180 14
181 344
181 549
181 314
181 78
181 113
181 176
181 197
181 112
181 120
181 14
182 137
182 231
182 28
182 234
182 82
182 241
182 237
182 52
182 23
182 24
182 277
182 762
182 532
182 34
182 296
182 125
182 120
182 563
182 70
182 176
182 128
182 287
182 177
182 166
182 763
182 292
182 107
182 110
182 14
183 567
183 187
183 54
183 764
183 700
183 625
183 384
183 359
183 147
183 189
183 393
183 381
183 715
183 341
183 150
183 724
183 726
183 78
183 367
183 191
183 76
183 551
183 15
183 765
183 566
183 602
183 604
183 158
183 105
183 161
183 766
183 190
183 87
183 124
183 185
184 15
184 185
184 269
184 80
184 572
184 189
184 191
184 579
184 135
184 206
185 184
185 371
185 559
185 145
185 300
185 742
185 416
185 573
185 15
185 146
185 49
185 76
185 329
185 354
185 54
185 364
185 183
185 62
185 389
185 736
185 767
185 569
185 117
185 331
185 578
185 267
185 149
185 152
185 190
185 161
186 580
186 603
186 27
186 549
186 76
186 19
186 711
186 15
186 74
186 768
186 429
186 639
186 638
186 414
187 466
187 183
187 15
187 54
187 76
187 567
187 766
187 396
187 589
188 769
188 660
188 455
188 588
188 770
188 654
188 467
188 771
188 562
188 772
188 15
188 663
188 578
189 454
189 76
189 54
189 191
189 773
189 464
189 93
189 184
189 183
189 623
189 602
189 622
189 578
189 774
189 15
189 99
190 15
190 185
190 161
190 567
190 566
190 573
190 183
190 76
191 184
191 189
191 454
191 464
191 183
191 316
191 15
191 45
191 54
191 622
191 50
191 93
191 41
192 698
192 775
192 16
192 776
192 248
192 503
192 446
192 206
192 58
192 288
192 224
192 323
193 363
193 328
193 361
193 592
193 222
193 215
193 594
193 401
193 196
193 775
193 16
193 518
193 88
193 600
193 601
193 599
193 212
193 446
193 219
193 204
193 85
194 41
194 705
194 74
194 196
194 210
194 293
194 128
194 16
194 116
194 130
194 263
194 649
194 325
194 439
194 361
194 390
194 56
194 317
194 204
194 80
194 30
194 400
194 777
195 16
195 694
195 778
195 255
195 675
195 489
195 671
196 269
196 333
196 101
196 135
196 74
196 237
196 23
196 678
196 599
196 220
196 779
196 274
196 194
196 30
196 201
196 77
196 390
196 176
196 197
196 204
196 780
196 263
196 16
196 317
196 473
196 56
196 289
196 472
196 212
196 327
196 207
196 128
196 691
196 777
196 439
196 214
196 781
196 107
196 446
196 361
196 210
196 364
196 162
196 105
196 695
196 218
196 193
197 196
197 204
197 16
197 327
197 782
197 78
197 220
197 176
197 390
197 181
197 289
197 162
197 780
197 212
198 775
198 512
198 85
198 222
198 205
198 105
198 215
198 629
198 327
198 207
198 401
198 584
198 162
198 647
198 441
198 212
198 16
198 594
198 204
198 695
198 176
198 206
198 116
198 783
198 88
198 780
198 698
198 219
198 642
199 784
199 785
199 289
199 687
199 725
199 286
199 16
199 363
199 786
199 215
199 221
199 780
199 216
199 649
199 218
199 127
200 105
200 219
200 641
200 645
200 596
200 129
200 646
200 642
200 787
200 643
200 271
200 647
200 545
200 470
200 333
200 16
200 692
200 788
200 107
200 617
200 284
200 259
200 30
200 205
201 258
201 335
201 92
201 82
201 233
201 650
201 202
201 56
201 49
201 16
201 104
201 79
201 206
201 361
201 105
201 438
201 116
201 291
201 274
201 196
201 293
201 218
201 55
201 325
201 474
201 336
201 128
201 30
202 258
202 335
202 251
202 399
202 348
202 31
202 586
202 201
202 56
202 16
202 214
202 49
202 105
202 321
202 474
203 291
203 503
203 371
203 105
203 416
203 573
203 16
203 332
203 263
203 789
203 40
203 62
203 206
203 23
203 323
204 233
204 272
204 335
204 378
204 81
204 390
204 196
204 217
204 790
204 198
204 105
204 293
204 205
204 361
204 197
204 251
204 211
204 210
204 438
204 193
204 209
204 274
204 16
204 207
204 88
204 594
204 791
204 216
204 263
204 194
204 213
204 291
204 218
204 446
204 116
204 503
204 214
204 328
204 472
205 401
205 446
205 217
205 212
205 219
205 116
205 208
205 594
205 648
205 792
205 198
205 130
205 85
205 222
205 204
205 211
205 16
205 336
205 783
205 118
205 390
205 216
205 207
205 289
205 291
205 210
205 698
205 274
205 105
205 215
205 200
206 148
206 74
206 192
206 21
206 184
206 695
206 105
206 214
206 263
206 107
206 49
206 128
206 210
206 322
206 215
206 222
206 446
206 58
206 439
206 16
206 198
206 327
206 400
206 116
206 213
206 361
206 203
206 201
207 56
207 213
207 196
207 390
207 473
207 212
207 16
207 198
207 204
207 364
207 629
207 128
207 205
207 216
207 698
207 327
208 468
208 792
208 219
208 212
208 446
208 16
208 274
208 127
208 205
208 648
208 343
208 596
209 404
209 16
209 204
209 215
209 596
209 218
210 41
210 404
210 672
210 676
210 425
210 21
210 233
210 105
210 206
210 194
210 274
210 204
210 439
210 446
210 196
210 16
210 322
210 361
210 116
210 400
210 56
210 214
210 205
210 698
210 642
211 578
211 204
211 212
211 219
211 205
211 401
211 289
211 698
211 792
211 680
211 781
211 16
211 215
211 30
212 793
212 222
212 211
212 401
212 193
212 560
212 219
212 85
212 215
212 213
212 205
212 698
212 441
212 198
212 207
212 208
212 794
212 328
212 792
212 216
212 472
212 56
212 196
212 795
212 16
212 327
212 197
213 366
213 677
213 286
213 793
213 136
213 472
213 437
213 116
213 133
213 212
213 207
213 56
213 49
213 284
213 364
213 16
213 206
213 796
213 797
213 105
213 307
213 474
213 204
214 688
214 692
214 243
214 137
214 429
214 21
214 56
214 293
214 210
214 202
214 206
214 361
214 196
214 105
214 438
214 116
214 263
214 204
214 503
214 650
214 274
214 16
215 592
215 289
215 116
215 219
215 198
215 212
215 216
215 209
215 363
215 221
215 199
215 780
215 642
215 786
215 85
215 222
215 401
215 205
215 698
215 211
215 218
215 206
215 193
215 16
215 518
215 594
216 780
216 204
216 599
216 219
216 289
216 215
216 212
216 390
216 439
216 199
216 221
216 642
216 786
216 218
216 16
216 696
216 207
216 205
216 105
216 798
217 545
217 775
217 243
217 501
217 128
217 221
217 204
217 293
217 107
217 205
217 105
217 16
217 794
218 799
218 154
218 578
218 216
218 363
218 199
218 209
218 780
218 215
218 599
218 30
218 201
218 274
218 629
218 335
218 104
218 532
218 105
218 439
218 16
218 196
218 204
218 640
219 401
219 205
219 725
219 200
219 698
219 215
219 695
219 16
219 212
219 85
219 472
219 592
219 208
219 650
219 211
219 792
219 216
219 800
219 222
219 88
219 595
219 193
219 696
219 69
219 692
219 801
219 289
219 790
219 198
219 127
220 390
220 197
220 196
220 176
220 802
220 16
221 555
221 599
221 786
221 217
221 215
221 363
221 199
221 780
221 289
221 216
221 647
221 16
222 592
222 742
222 803
222 212
222 804
222 198
222 85
222 206
222 205
222 193
222 594
222 215
222 219
222 16
223 549
223 21
223 678
223 495
223 805
223 17
224 192
224 495
224 806
224 355
224 115
224 674
224 17
224 675
225 115
225 806
225 17
226 18
226 528
227 39
227 23
227 807
227 134
227 532
227 18
227 45
227 324
227 25
227 410
227 578
227 518
227 378
227 368
227 105
227 135
228 808
228 50
228 81
228 399
228 20
228 241
228 18
228 404
228 340
228 52
228 271
228 314
229 19
229 454
229 146
230 23
230 19
230 298
230 443
230 775
230 809
230 137
230 239
230 138
230 27
230 613
230 240
230 233
230 43
231 240
231 94
231 182
231 128
231 243
231 254
231 810
231 38
231 346
231 19
231 334
231 57
232 19
232 27
233 210
233 238
233 444
233 20
233 282
233 692
233 243
233 254
233 120
233 204
233 71
233 94
233 91
233 28
233 74
233 811
233 82
233 306
233 812
233 239
233 813
233 86
233 70
233 305
233 814
233 534
233 19
233 137
233 38
233 815
233 76
233 633
233 660
233 590
233 439
233 816
233 378
233 585
233 711
233 230
233 240
233 607
233 235
233 255
233 201
234 82
234 19
234 133
234 182
234 817
234 131
234 376
235 541
235 662
235 305
235 41
235 27
235 568
235 233
235 19
235 415
235 452
235 458
235 456
235 818
235 257
236 19
236 105
237 819
237 340
237 316
237 705
237 38
237 305
237 585
237 82
237 631
237 19
237 633
237 820
237 182
237 702
237 269
237 707
237 624
237 444
237 821
237 94
237 464
237 145
237 196
237 822
237 532
237 503
237 168
237 355
237 167
237 155
238 27
238 709
238 564
238 453
238 823
238 428
238 824
238 19
238 513
238 137
238 460
238 67
238 41
238 233
238 487
238 447
238 25
239 590
239 504
239 243
239 230
239 434
239 147
239 146
239 143
239 137
239 233
239 306
239 812
239 825
239 813
239 70
239 330
239 83
239 19
239 21
239 165
239 591
240 443
240 826
240 776
240 444
240 440
240 231
240 43
240 39
240 405
240 233
240 23
240 134
240 138
240 230
240 248
240 306
240 19
241 52
241 81
241 340
241 228
241 94
241 484
241 182
241 466
241 150
241 243
241 20
241 367
241 49
241 456
241 415
241 316
241 827
241 145
241 38
241 452
241 475
241 269
241 50
241 588
241 585
241 46
241 151
241 31
241 392
242 828
242 20
242 418
242 578
243 396
243 233
243 431
243 829
243 830
243 303
243 826
243 332
243 81
243 591
243 152
243 831
243 214
243 231
243 241
243 137
243 239
243 633
243 373
243 20
243 588
243 217
243 452
243 83
243 150
243 504
243 128
244 132
244 378
244 832
244 61
244 20
244 470
244 501
244 178
245 21
245 39
245 354
245 335
245 246
245 250
245 42
245 248
245 41
245 50
245 31
246 245
246 39
246 362
246 21
246 399
246 585
246 157
246 46
246 250
246 41
246 23
246 103
247 21
247 41
248 331
248 775
248 379
248 392
248 52
248 443
248 833
248 809
248 834
248 512
248 245
248 240
248 555
248 192
248 21
249 21
249 306
250 367
250 687
250 245
250 252
250 429
250 246
250 21
250 702
250 41
250 39
250 284
251 333
251 45
251 420
251 31
251 204
251 21
251 258
251 331
251 437
251 335
251 105
251 202
251 56
251 835
252 250
252 321
252 122
252 711
252 306
252 21
252 107
252 433
253 21
254 231
254 677
254 233
254 810
254 585
254 334
254 74
254 338
254 52
254 38
254 346
254 259
254 269
254 21
254 134
255 333
255 233
255 21
255 23
255 836
255 367
255 837
255 838
255 195
255 489
255 125
255 58
255 839
255 694
255 277
255 355
255 115
255 287
256 269
256 614
256 572
256 91
256 612
256 716
256 499
256 659
256 769
256 59
256 840
256 21
256 841
256 842
257 235
257 458
257 354
257 316
257 660
257 843
257 568
257 844
257 369
257 21
257 51
257 423
258 348
258 251
258 201
258 202
258 21
259 31
259 50
259 672
259 21
259 132
259 45
259 666
259 333
259 254
259 200
259 92
259 420
259 55
259 472
259 105
259 88
259 293
259 305
260 81
260 418
260 718
260 845
260 846
260 755
260 73
260 41
260 21
260 458
261 21
262 23
262 41
262 377
262 368
263 23
263 439
263 214
263 194
263 196
263 206
263 24
263 288
263 203
263 204
263 503
263 446
263 107
264 23
264 847
264 848
264 447
264 849
264 564
265 101
265 23
265 307
265 272
265 850
265 39
265 284
265 25
266 94
266 598
266 376
266 23
267 152
267 140
267 851
267 557
267 710
267 852
267 573
267 556
267 300
267 503
267 23
267 719
267 62
267 185
267 145
267 341
267 75
267 76
267 149
268 425
268 316
268 368
268 54
268 40
268 659
268 657
268 369
268 767
268 452
268 365
268 354
268 358
268 663
268 395
268 23
268 362
268 106
268 853
268 415
268 72
268 156
268 568
268 340
269 91
269 196
269 80
269 116
269 76
269 711
269 49
269 137
269 43
269 82
269 52
269 156
269 184
269 702
269 854
269 855
269 256
269 237
269 241
269 23
269 614
269 701
269 254
269 588
269 51
270 585
270 815
270 351
270 856
270 41
270 38
270 620
270 73
270 857
270 829
270 399
270 23
270 378
270 816
270 632
270 858
271 859
271 860
271 861
271 392
271 333
271 750
271 404
271 434
271 50
271 228
271 42
271 356
271 355
271 200
271 23
271 112
271 372
271 314
271 398
271 101
271 836
271 164
272 204
272 265
272 23
273 501
273 23
273 862
273 689
273 355
274 470
274 23
274 116
274 594
274 196
274 446
274 105
274 208
274 127
274 695
274 205
274 80
274 437
274 390
274 204
274 49
274 218
274 128
274 210
274 593
274 327
274 201
274 863
274 439
274 214
274 382
275 415
275 864
275 451
275 378
275 38
275 279
275 82
275 458
275 353
275 23
275 27
276 756
276 859
276 388
276 143
276 865
276 413
276 591
276 393
276 458
276 299
276 866
276 333
276 414
276 23
277 23
277 82
277 182
277 694
277 323
277 867
277 255
278 847
278 824
278 868
278 554
278 564
278 869
278 51
278 870
278 871
278 848
278 23
279 872
279 568
279 415
279 654
279 598
279 417
279 275
279 372
279 23
279 451
280 372
280 28
280 23
280 392
280 70
280 112
280 532
280 179
280 671
280 694
281 339
281 23
282 67
282 43
282 57
282 68
282 485
282 65
282 510
282 430
282 90
282 233
282 64
282 66
282 426
282 72
282 59
282 58
282 427
282 444
282 133
282 46
282 23
283 23
283 495
283 355
284 729
284 591
284 686
284 725
284 434
284 542
284 393
284 543
284 23
284 429
284 329
284 250
284 92
284 265
284 420
284 105
284 200
284 213
285 540
285 485
285 24
285 72
285 506
285 500
285 90
285 508
286 58
286 67
286 24
286 199
286 213
286 289
287 25
287 873
287 52
287 565
287 346
287 74
287 125
287 115
287 874
287 295
287 875
287 182
287 367
287 876
287 877
287 878
287 879
287 122
287 24
287 489
287 839
287 255
288 192
288 24
288 263
289 286
289 24
289 584
289 401
289 215
289 780
289 199
289 216
289 781
289 56
289 197
289 221
289 786
289 128
289 219
289 116
289 327
289 205
289 211
289 196
290 122
290 671
290 355
290 693
290 24
290 880
290 837
290 694
290 838
290 495
290 668
291 446
291 592
291 105
291 336
291 204
291 85
291 24
291 322
291 725
291 201
291 547
291 203
291 205
292 182
292 24
293 40
293 414
293 49
293 128
293 204
293 214
293 217
293 201
293 259
293 24
293 194
293 56
293 783
294 24
295 495
295 875
295 287
295 24
296 48
296 308
296 108
296 182
296 24
296 881
297 882
297 131
297 699
297 172
297 441
297 584
297 162
297 877
297 120
297 24
297 165
298 429
298 25
298 590
298 230
298 443
298 883
298 884
299 756
299 726
299 431
299 140
299 542
299 398
299 730
299 332
299 393
299 396
299 590
299 276
299 552
299 885
299 886
299 410
299 788
299 434
299 571
299 887
299 888
299 389
299 884
299 729
299 725
299 316
299 429
299 25
299 386
299 409
299 333
299 143
299 504
300 573
300 185
300 392
300 140
300 545
300 267
300 25
300 152
300 371
300 688
300 414
301 482
301 25
301 82
301 849
301 847
301 331
302 136
302 25
302 811
303 380
303 341
303 42
303 468
303 382
303 889
303 243
303 384
303 385
303 387
303 890
303 891
303 322
303 892
303 128
303 893
303 393
303 894
303 895
303 383
303 381
303 386
303 896
303 25
303 439
303 49
304 27
304 897
304 329
305 235
305 237
305 233
305 27
305 308
305 676
305 330
305 729
305 393
305 520
305 116
305 307
305 128
305 438
305 259
306 311
306 240
306 249
306 687
306 898
306 899
306 900
306 233
306 239
306 252
306 749
306 82
306 27
307 901
307 265
307 27
307 305
307 438
307 116
307 213
307 105
307 435
308 34
308 296
308 761
308 339
308 658
308 378
308 456
308 28
308 844
308 817
308 305
308 358
308 534
308 458
308 425
308 541
308 881
308 551
308 452
308 81
309 413
309 479
309 28
310 902
310 29
310 311
310 903
310 312
311 312
311 29
311 306
311 310
311 135
311 329
311 314
311 899
312 904
312 905
312 29
312 311
312 906
312 555
312 907
312 860
312 310
312 908
312 140
312 329
313 795
313 315
313 404
313 397
313 712
313 909
313 39
313 910
313 457
313 29
313 911
313 350
313 132
313 711
313 142
313 140
313 378
313 136
313 765
313 718
314 458
314 902
314 147
314 912
314 527
314 311
314 134
314 42
314 523
314 466
314 140
314 50
314 29
314 39
314 181
314 558
314 438
314 271
314 228
315 29
315 795
315 313
315 457
315 611
315 348
315 396
315 712
315 468
316 368
316 339
316 237
316 268
316 354
316 241
316 76
316 913
316 52
316 349
316 827
316 415
316 495
316 146
316 532
316 191
316 914
316 515
316 29
316 378
316 54
316 257
316 299
316 562
316 66
316 409
316 358
316 707
316 662
317 30
317 196
317 599
317 49
317 780
317 129
317 55
317 322
317 194
317 321
318 30
319 30
319 915
320 697
320 30
320 323
320 326
320 517
320 321
321 916
321 137
321 692
321 429
321 252
321 128
321 49
321 363
321 697
321 324
321 320
321 322
321 317
321 442
321 323
321 325
321 30
321 435
321 105
321 202
322 303
322 568
322 442
322 917
322 291
322 79
322 30
322 400
322 317
322 163
322 210
322 206
322 446
322 438
322 915
322 168
322 164
322 49
322 390
322 325
322 439
322 321
322 336
323 192
323 30
323 320
323 203
323 77
323 697
323 277
323 640
323 321
323 326
324 50
324 227
324 372
324 666
324 128
324 30
324 325
324 55
324 321
325 128
325 49
325 324
325 322
325 328
325 363
325 30
325 201
325 321
325 194
326 30
326 918
326 320
326 629
326 323
326 681
327 592
327 578
327 49
327 198
327 584
327 56
327 289
327 390
327 207
327 274
327 629
327 212
327 130
327 401
327 85
327 595
327 162
327 206
327 176
327 196
327 780
327 104
327 197
327 30
328 212
328 193
328 363
328 325
328 30
328 49
328 85
328 204
329 31
329 333
329 311
329 581
329 673
329 420
329 54
329 185
329 140
329 415
329 284
329 433
329 122
329 331
329 543
329 335
329 355
329 125
329 312
329 542
329 384
329 332
329 304
330 375
330 31
330 239
330 881
330 378
330 585
330 131
330 919
330 711
330 305
330 70
330 38
331 333
331 420
331 31
331 248
331 132
331 339
331 122
331 54
331 329
331 564
331 301
331 336
331 433
331 105
331 423
331 543
331 185
331 775
331 384
331 827
331 145
331 251
332 146
332 412
332 44
332 431
332 393
332 243
332 591
332 84
332 299
332 407
332 504
332 383
332 730
332 386
332 396
332 724
332 389
332 920
332 434
332 543
332 56
332 143
332 42
332 41
332 140
332 905
332 142
332 48
332 329
332 157
332 31
332 203
332 120
332 39
332 137
332 381
332 895
332 893
332 135
333 196
333 42
333 336
333 329
333 532
333 331
333 543
333 45
333 545
333 420
333 372
333 255
333 658
333 574
333 861
333 921
333 78
333 434
333 251
333 390
333 558
333 870
333 105
333 641
333 112
333 54
333 335
333 922
333 31
333 337
333 364
333 470
333 564
333 259
333 200
333 52
333 381
333 513
333 299
333 384
333 81
333 276
333 466
333 743
333 457
333 410
333 140
333 50
333 271
333 157
333 104
333 489
334 923
334 354
334 368
334 810
334 254
334 612
334 924
334 608
334 457
334 376
334 231
334 925
334 41
334 634
334 31
335 329
335 543
335 157
335 333
335 56
335 420
335 31
335 105
335 650
335 202
335 532
335 245
335 926
335 42
335 52
335 204
335 201
335 218
335 251
336 40
336 333
336 331
336 31
336 908
336 620
336 291
336 205
336 79
336 469
336 322
336 201
337 927
337 333
337 42
337 383
337 433
337 47
337 31
337 409
337 356
337 468
337 778
337 503
338 134
338 354
338 51
338 603
338 638
338 50
338 254
338 587
338 42
338 661
338 31
338 429
339 928
339 554
339 340
339 316
339 354
339 761
339 929
339 308
339 281
339 930
339 331
339 344
339 565
339 72
339 931
339 102
339 545
339 932
339 31
339 368
339 484
339 576
339 933
339 106
340 237
340 339
340 934
340 354
340 228
340 658
340 241
340 935
340 135
340 362
340 31
340 52
340 365
340 846
340 268
340 761
340 51
341 32
341 384
341 44
341 936
341 303
341 889
341 896
341 891
341 892
341 736
341 385
341 393
341 937
341 416
341 183
341 62
341 357
341 573
341 908
341 267
341 380
341 890
341 571
341 938
341 364
341 578
341 76
341 382
341 884
341 413
341 512
341 389
341 371
342 34
342 881
343 34
343 446
343 400
343 208
343 698
344 677
344 489
344 181
344 568
344 660
344 339
344 541
344 939
344 116
344 564
344 466
344 415
344 38
344 155
344 49
344 549
345 350
345 38
346 155
346 418
346 399
346 551
346 368
346 375
346 38
346 287
346 231
346 254
346 54
347 590
347 940
347 941
347 942
347 356
347 38
347 943
347 743
347 944
347 746
347 945
347 946
347 748
348 258
348 38
348 445
348 611
348 315
348 202
348 585
349 140
349 947
349 523
349 38
349 316
349 45
349 69
349 362
350 948
350 345
350 313
350 711
350 949
350 366
350 38
351 632
351 270
351 727
351 134
351 94
351 705
351 72
351 58
351 368
351 687
351 52
351 38
351 829
351 554
351 46
351 870
351 844
351 163
352 660
352 588
352 950
352 467
352 562
352 455
352 769
352 656
352 951
352 654
352 952
352 953
352 38
352 76
353 538
353 38
353 41
353 568
353 501
353 275
353 51
353 954
353 72
353 578
353 392
353 841
354 84
354 146
354 185
354 338
354 54
354 316
354 41
354 140
354 356
354 39
354 142
354 415
354 368
354 75
354 150
354 930
354 50
354 399
354 40
354 46
354 147
354 573
354 859
354 340
354 334
354 767
354 245
354 42
354 371
354 268
354 141
354 505
354 257
354 339
354 145
354 365
354 720
354 358
354 955
354 51
355 357
355 356
355 39
355 956
355 666
355 957
355 45
355 958
355 142
355 271
355 42
355 40
355 329
355 501
355 237
355 41
355 392
355 468
355 402
355 290
355 489
355 495
355 694
355 693
355 367
355 416
355 255
355 273
355 532
355 691
355 122
355 959
355 838
355 70
355 224
355 668
355 671
355 283
355 112
355 874
356 591
356 354
356 543
356 407
356 725
356 389
356 590
356 945
356 724
356 744
356 42
356 399
356 586
356 946
356 960
356 747
356 961
356 745
356 468
356 392
356 271
356 410
356 905
356 470
356 355
356 153
356 750
356 39
356 337
356 552
356 414
356 347
356 72
357 355
357 341
357 889
357 383
357 416
357 891
357 39
357 896
358 452
358 41
358 369
358 921
358 354
358 268
358 378
358 750
358 515
358 106
358 308
358 769
358 707
358 316
358 962
358 39
358 425
358 548
359 40
359 521
359 183
359 711
359 765
360 40
360 55
360 472
360 56
360 361
361 40
361 204
361 193
361 166
361 49
361 196
361 201
361 194
361 796
361 360
361 214
361 105
361 210
361 400
361 436
361 80
361 206
362 40
362 340
362 155
362 349
362 146
362 246
362 137
362 268
362 466
362 69
362 963
362 523
362 432
362 544
362 45
362 52
363 40
363 49
363 786
363 221
363 441
363 199
363 328
363 215
363 218
363 325
363 321
363 193
364 40
364 148
364 185
364 341
364 333
364 144
364 56
364 472
364 207
364 213
364 196
365 52
365 767
365 954
365 340
365 369
365 40
365 268
365 354
365 962
366 213
366 51
366 40
366 350
367 688
367 250
367 687
367 183
367 135
367 50
367 241
367 52
367 672
367 48
367 767
367 468
367 40
367 470
367 675
367 355
367 964
367 495
367 965
367 255
367 287
367 532
367 838
367 489
367 966
367 693
367 125
367 115
367 879
368 268
368 66
368 41
368 369
368 354
368 962
368 392
368 864
368 262
368 316
368 660
368 372
368 50
368 953
368 351
368 134
368 51
368 415
368 929
368 346
368 334
368 339
368 227
369 368
369 358
369 91
369 41
369 268
369 257
369 365
369 954
369 452
369 72
369 579
370 41
370 395
370 872
370 102
370 609
370 417
371 145
371 416
371 152
371 185
371 503
371 354
371 736
371 300
371 41
371 146
371 149
371 62
371 341
371 203
372 42
372 280
372 368
372 538
372 378
372 467
372 279
372 324
372 333
372 134
372 41
372 271
372 730
372 145
373 704
373 58
373 41
373 46
373 243
373 57
373 62
373 72
373 429
373 68
374 41
375 391
375 330
375 41
375 155
375 346
376 266
376 454
376 612
376 417
376 608
376 967
376 634
376 968
376 610
376 334
376 734
376 969
376 397
376 970
376 421
376 630
376 403
376 971
376 606
376 457
376 872
376 96
376 137
376 429
376 94
376 378
376 41
376 234
376 73
377 972
377 155
377 585
377 445
377 429
377 41
377 134
377 882
377 262
377 973
378 330
378 244
378 308
378 54
378 233
378 73
378 753
378 454
378 372
378 42
378 661
378 391
378 86
378 313
378 358
378 585
378 648
378 316
378 413
378 588
378 376
378 148
378 974
378 275
378 390
378 975
378 713
378 389
378 467
378 41
378 227
378 270
378 204
378 750
378 662
378 105
378 155
379 833
379 809
379 659
379 41
379 248
380 385
380 784
380 381
380 42
380 303
380 341
380 382
380 976
380 387
381 303
381 393
381 504
381 42
381 384
381 380
381 143
381 183
381 387
381 383
381 382
381 385
381 890
381 591
381 730
381 332
381 386
381 784
381 413
381 82
381 333
381 552
381 892
382 303
382 42
382 387
382 784
382 936
382 384
382 385
382 383
382 381
382 386
382 380
382 977
382 890
382 578
382 341
382 593
382 274
383 42
383 332
383 384
383 382
383 303
383 381
383 386
383 387
383 337
383 357
383 504
383 44
383 884
384 42
384 341
384 892
384 385
384 303
384 383
384 381
384 386
384 393
384 938
384 387
384 784
384 329
384 409
384 183
384 382
384 896
384 543
384 331
384 407
384 796
384 333
384 578
384 891
385 382
385 890
385 380
385 726
385 303
385 341
385 386
385 784
385 381
385 393
385 42
385 387
385 384
385 896
386 42
386 381
386 44
386 385
386 383
386 730
386 382
386 299
386 384
386 504
386 303
386 332
386 387
387 380
387 384
387 382
387 381
387 385
387 303
387 383
387 386
387 938
387 42
387 144
387 135
387 591
388 404
388 276
388 859
388 42
388 890
388 83
388 958
388 833
388 591
388 396
389 299
389 726
389 434
389 410
389 809
389 884
389 413
389 633
389 185
389 788
389 42
389 431
389 729
389 396
389 356
389 378
389 724
389 332
389 978
389 885
389 542
389 886
389 756
389 552
389 571
389 887
389 888
389 341
390 42
390 725
390 378
390 333
390 220
390 197
390 322
390 49
390 196
390 105
390 176
390 116
390 327
390 207
390 802
390 446
390 216
390 786
390 204
390 56
390 584
390 274
390 781
390 194
390 205
391 375
391 752
391 657
391 158
391 42
391 378
391 458
391 418
391 979
391 835
391 106
391 840
392 980
392 271
392 538
392 56
392 280
392 241
392 248
392 300
392 902
392 356
392 368
392 953
392 42
392 846
392 353
392 355
393 303
393 504
393 332
393 892
393 730
393 895
393 893
393 981
393 385
393 341
393 42
393 381
393 920
393 894
393 976
393 982
393 983
393 276
393 439
393 284
393 183
393 443
393 384
393 58
393 299
393 305
394 135
394 42
395 158
395 661
395 753
395 370
395 752
395 767
395 42
395 268
395 984
395 846
396 745
396 944
396 412
396 143
396 299
396 743
396 434
396 756
396 504
396 140
396 243
396 552
396 410
396 985
396 986
396 958
396 890
396 571
396 315
396 90
396 42
396 388
396 389
396 724
396 466
396 943
396 747
396 332
396 187
396 542
396 153
396 748
396 72
396 147
396 892
396 76
397 313
397 457
397 421
397 42
397 135
397 376
397 468
398 85
398 976
398 756
398 942
398 958
398 299
398 42
398 271
399 840
399 354
399 42
399 960
399 572
399 356
399 202
399 45
399 270
399 46
399 346
399 246
399 701
399 228
400 42
400 361
400 105
400 574
400 581
400 322
400 80
400 79
400 194
400 206
400 343
400 210
401 42
401 219
401 987
401 130
401 699
401 584
401 205
401 212
401 193
401 436
401 698
401 80
401 198
401 327
401 215
401 802
401 289
401 211
401 85
401 441
401 162
401 798
402 52
402 988
402 657
402 434
402 42
402 905
402 989
402 355
403 578
403 697
403 376
403 545
403 42
403 968
403 468
404 313
404 388
404 573
404 209
404 104
404 434
404 271
404 210
404 228
404 142
404 677
404 101
404 50
404 150
404 42
404 990
405 81
405 240
405 429
405 82
405 43
406 731
406 407
406 44
406 408
407 408
407 332
407 406
407 411
407 991
407 356
407 410
407 44
407 775
407 552
407 384
407 730
407 992
408 406
408 407
408 904
408 731
408 409
408 908
408 44
408 646
408 775
408 725
409 892
409 384
409 431
409 591
409 705
409 726
409 408
409 299
409 410
409 411
409 44
409 434
409 729
409 859
409 316
409 337
410 726
410 892
410 993
410 389
410 434
410 413
410 299
410 356
410 396
410 788
410 543
410 411
410 542
410 937
410 407
410 431
410 409
410 44
410 227
410 143
410 333
411 143
411 407
411 409
411 410
411 44
411 540
411 552
411 773
412 590
412 943
412 743
412 396
412 745
412 44
412 552
412 153
412 413
412 332
412 726
412 724
413 983
413 884
413 309
413 143
413 381
413 410
413 341
413 44
413 276
413 590
413 412
413 724
413 552
413 389
413 137
413 73
413 378
413 52
414 300
414 46
414 749
414 276
414 186
414 44
414 293
414 356
414 105
414 434
415 914
415 316
415 827
415 652
415 241
415 106
415 662
415 354
415 344
415 549
415 235
415 452
415 507
415 275
415 329
415 368
415 538
415 279
415 535
415 705
415 155
415 568
415 268
415 45
416 371
416 185
416 145
416 357
416 341
416 851
416 573
416 45
416 355
416 203
417 872
417 45
417 370
417 750
417 279
417 376
417 457
417 612
418 260
418 994
418 484
418 605
418 391
418 995
418 134
418 523
418 346
418 45
418 155
418 242
418 755
419 848
419 486
419 808
419 564
419 513
419 460
419 45
420 329
420 331
420 333
420 251
420 77
420 73
420 543
420 574
420 259
420 335
420 137
420 105
420 57
420 45
420 775
420 284
421 397
421 45
421 376
421 609
422 824
422 957
422 45
422 996
422 73
422 554
422 564
422 447
423 997
423 660
423 257
423 72
423 45
423 331
424 45
425 268
425 106
425 659
425 358
425 308
425 210
425 840
425 929
425 430
425 817
425 45
426 58
426 59
426 90
426 46
426 66
426 69
426 282
426 57
426 72
427 90
427 508
427 63
427 507
427 998
427 509
427 908
427 476
427 864
427 282
427 46
427 999
427 71
427 500
427 868
427 1000
427 517
428 238
428 46
428 146
429 454
429 122
429 898
429 298
429 86
429 884
429 284
429 299
429 1001
429 554
429 460
429 919
429 250
429 125
429 377
429 543
429 817
429 775
429 214
429 405
429 321
429 128
429 71
429 520
429 376
429 46
429 186
429 546
429 632
429 373
429 1002
429 338
430 67
430 497
430 282
430 500
430 59
430 499
430 425
430 68
430 485
430 65
430 510
430 90
430 46
431 756
431 299
431 409
431 904
431 135
431 332
431 243
431 389
431 892
431 410
431 46
431 1003
432 932
432 963
432 907
432 1004
432 1005
432 860
432 610
432 362
432 822
432 46
432 69
433 252
433 687
433 543
433 331
433 337
433 329
433 927
433 47
433 802
434 886
434 571
434 887
434 389
434 788
434 726
434 542
434 993
434 885
434 552
434 299
434 756
434 888
434 884
434 410
434 159
434 333
434 404
434 271
434 729
434 284
434 748
434 239
434 396
434 402
434 332
434 636
434 540
434 409
434 724
434 468
434 48
434 687
434 414
434 504
435 691
435 307
435 116
435 49
435 321
435 128
436 49
436 361
436 401
437 49
437 274
437 251
437 105
437 439
437 130
437 213
437 56
438 729
438 204
438 201
438 501
438 725
438 49
438 322
438 214
438 314
438 552
438 305
438 307
439 393
439 233
439 1006
439 303
439 105
439 650
439 206
439 58
439 194
439 437
439 128
439 210
439 216
439 116
439 263
439 196
439 322
439 218
439 274
439 49
440 240
440 444
440 49
440 640
441 882
441 363
441 297
441 212
441 699
441 698
441 118
441 517
441 806
441 584
441 401
441 49
441 198
442 322
442 49
442 321
443 809
443 240
443 142
443 230
443 775
443 834
443 298
443 749
443 137
443 393
443 444
443 248
443 504
443 50
443 539
444 282
444 233
444 69
444 240
444 237
444 443
444 91
444 50
444 70
444 440
445 348
445 155
445 377
445 586
445 451
445 588
445 51
445 461
445 448
445 134
445 568
446 51
446 192
446 468
446 206
446 274
446 116
446 695
446 208
446 390
446 915
446 105
446 205
446 594
446 641
446 210
446 322
446 193
446 133
446 127
446 291
446 343
446 204
446 196
446 263
447 264
447 824
447 484
447 51
447 73
447 564
447 996
447 482
447 1007
447 422
447 477
447 238
447 475
447 816
448 445
448 134
448 51
449 51
449 456
450 459
450 731
450 51
451 507
451 445
451 275
451 772
451 279
451 500
451 950
451 1008
451 662
451 538
451 51
451 836
452 688
452 657
452 268
452 415
452 654
452 52
452 1009
452 455
452 1010
452 358
452 515
452 1011
452 106
452 914
452 652
452 81
452 369
452 235
452 656
452 663
452 241
452 137
452 588
452 308
452 662
452 243
452 456
453 484
453 52
453 238
453 564
453 687
454 189
454 623
454 93
454 821
454 1012
454 54
454 89
454 624
454 625
454 603
454 1013
454 622
454 621
454 191
454 1014
454 429
454 115
454 604
454 376
454 137
454 86
454 378
454 704
454 464
454 229
454 95
454 52
454 598
454 708
454 81
454 578
455 588
455 654
455 72
455 515
455 660
455 52
455 352
455 188
455 452
456 308
456 241
456 449
456 1009
456 817
456 761
456 235
456 452
456 52
457 313
457 376
457 315
457 397
457 417
457 334
457 923
457 94
457 135
457 52
457 333
457 468
457 96
458 1015
458 1001
458 314
458 1016
458 603
458 257
458 707
458 548
458 632
458 276
458 391
458 840
458 52
458 106
458 308
458 275
458 235
458 260
459 1017
459 700
459 1018
459 980
459 1019
459 701
459 840
459 137
459 52
459 842
459 450
460 757
460 533
460 564
460 419
460 554
460 1020
460 995
460 471
460 513
460 484
460 1021
460 486
460 848
460 1022
460 922
460 1023
460 477
460 1024
460 1025
460 487
460 1026
460 1027
460 131
460 238
460 429
460 1002
460 82
460 52
460 81
461 52
461 445
461 632
462 990
462 1009
462 1028
462 54
462 76
462 818
463 54
464 821
464 624
464 774
464 626
464 603
464 191
464 89
464 189
464 454
464 54
464 1029
464 625
464 1013
464 237
465 93
465 602
465 54
465 545
466 187
466 344
466 69
466 765
466 54
466 711
466 76
466 241
466 314
466 362
466 74
466 396
466 549
466 523
466 333
466 638
466 1030
466 1031
467 660
467 588
467 770
467 352
467 769
467 654
467 952
467 188
467 819
467 106
467 468
467 549
467 76
467 73
467 135
467 470
467 372
467 378
467 1010
467 54
468 303
468 208
468 467
468 356
468 75
468 101
468 1032
468 434
468 130
468 932
468 367
468 649
468 116
468 105
468 337
468 355
468 315
468 397
468 1033
468 457
468 912
468 489
468 836
468 403
468 558
468 965
468 573
468 55
468 446
468 552
469 336
469 55
469 118
470 500
470 68
470 810
470 333
470 356
470 56
470 116
470 244
470 501
470 274
470 61
470 132
470 521
470 467
470 200
470 836
470 367
471 513
471 757
471 808
471 56
471 848
471 460
471 1034
471 545
472 360
472 364
472 213
472 204
472 212
472 196
472 219
472 259
472 696
472 56
472 105
473 207
473 196
473 56
474 56
474 202
474 201
474 213
475 133
475 709
475 65
475 447
475 1020
475 1035
475 1007
475 241
475 849
475 554
475 57
475 483
476 427
476 870
476 480
476 485
476 57
476 65
476 508
476 62
476 757
476 63
477 460
477 996
477 65
477 483
477 933
477 1020
477 995
477 1036
477 57
477 447
477 486
478 57
478 564
479 57
479 480
479 1037
479 957
479 554
479 309
479 481
479 849
479 564
480 57
480 479
480 1037
480 957
480 135
480 483
480 811
480 476
480 996
480 875
480 675
481 134
481 57
481 709
481 1038
481 487
481 663
481 706
481 691
481 564
481 65
481 847
481 1039
481 554
481 131
481 479
482 447
482 868
482 849
482 57
482 301
482 995
483 1040
483 477
483 487
483 491
483 522
483 1041
483 497
483 607
483 709
483 484
483 1042
483 1008
483 564
483 499
483 1035
483 1043
483 1022
483 486
483 995
483 480
483 869
483 57
483 65
483 64
483 475
484 447
484 486
484 453
484 418
484 483
484 709
484 564
484 995
484 549
484 57
484 460
484 870
484 871
484 1024
484 339
484 241
485 90
485 57
485 64
485 285
485 68
485 510
485 65
485 430
485 67
485 282
485 476
485 605
485 60
485 61
485 508
486 477
486 565
486 757
486 460
486 922
486 483
486 1020
486 995
486 513
486 484
486 848
486 1023
486 419
486 1036
486 57
487 134
487 564
487 757
487 1026
487 481
487 483
487 460
487 1044
487 238
487 1045
487 57
488 58
489 344
489 333
489 468
489 495
489 163
489 367
489 58
489 874
489 255
489 694
489 675
489 195
489 689
489 355
489 878
489 287
489 1046
490 67
490 491
490 58
490 170
491 497
491 483
491 607
491 522
491 1041
491 632
491 490
491 517
491 58
491 67
492 58
492 70
492 166
493 58
494 58
495 316
495 224
495 355
495 223
495 806
495 295
495 874
495 489
495 689
495 367
495 283
495 1047
495 875
495 668
495 878
495 694
495 70
495 58
495 290
496 59
496 979
497 491
497 430
497 607
497 483
497 1041
497 59
498 1048
498 764
498 700
498 979
498 499
498 59
499 483
499 430
499 1001
499 1049
499 256
499 498
499 701
499 59
500 68
500 470
500 607
500 539
500 430
500 506
500 451
500 537
500 72
500 61
500 507
500 562
500 730
500 427
500 285
500 69
500 508
501 353
501 660
501 273
501 643
501 132
501 470
501 244
501 355
501 171
501 638
501 821
501 438
501 549
501 217
501 61
501 818
501 104
502 61
503 105
503 62
503 371
503 505
503 573
503 203
503 651
503 214
503 204
503 263
503 267
503 237
503 337
503 192
504 74
504 381
504 1050
504 239
504 443
504 730
504 393
504 62
504 893
504 892
504 140
504 143
504 981
504 383
504 332
504 386
504 920
504 396
504 434
504 142
504 724
504 726
504 895
504 135
504 833
504 549
504 243
504 299
504 552
505 354
505 736
505 503
505 140
505 146
505 573
505 741
505 74
505 149
505 62
506 69
506 525
506 509
506 63
506 500
506 64
506 285
507 147
507 72
507 427
507 509
507 63
507 890
507 607
507 451
507 562
507 540
507 415
507 500
507 90
507 517
507 999
507 942
508 427
508 511
508 755
508 476
508 485
508 63
508 607
508 718
508 285
508 509
508 71
508 500
509 427
509 521
509 506
509 1050
509 507
509 508
509 712
509 69
509 63
510 282
510 64
510 68
510 65
510 430
510 90
510 485
510 72
511 508
511 65
511 68
511 72
511 71
512 698
512 908
512 904
512 1051
512 889
512 775
512 809
512 65
512 834
512 341
512 248
512 896
512 833
512 198
512 992
513 848
513 808
513 471
513 757
513 460
513 333
513 1034
513 238
513 65
513 564
513 486
513 419
514 1052
514 65
515 66
515 316
515 455
515 452
515 358
515 771
516 67
517 427
517 507
517 118
517 441
517 491
517 67
517 320
518 592
518 227
518 594
518 193
518 600
518 601
518 85
518 88
518 599
518 532
518 215
518 67
518 836
519 67
520 68
520 429
520 137
520 82
520 305
521 509
521 765
521 359
521 69
521 711
521 578
521 1016
521 470
521 529
522 483
522 607
522 491
522 69
523 69
523 822
523 349
523 1053
523 765
523 362
523 528
523 314
523 418
523 570
523 466
523 546
524 135
524 69
524 578
525 69
525 506
526 69
527 902
527 529
527 314
527 558
527 912
527 69
527 1054
528 73
528 765
528 822
528 523
528 549
528 226
528 69
529 558
529 521
529 903
529 527
529 69
530 70
530 950
531 70
531 881
532 333
532 705
532 316
532 227
532 335
532 237
532 687
532 1055
532 182
532 831
532 110
532 280
532 680
532 367
532 113
532 70
532 167
532 218
532 117
532 120
532 168
532 518
532 355
532 654
533 460
533 757
533 612
533 71
533 136
534 72
534 233
534 308
535 72
535 1056
535 415
536 72
536 131
537 72
537 500
538 353
538 372
538 72
538 451
538 415
538 950
538 1057
538 392
538 106
539 500
539 443
539 72
540 285
540 72
540 507
540 150
540 434
540 411
541 235
541 344
541 72
541 549
541 308
541 1009
542 284
542 756
542 389
542 725
542 434
542 726
542 552
542 299
542 729
542 410
542 888
542 833
542 72
542 396
542 886
542 329
543 558
543 617
543 73
543 356
543 581
543 420
543 721
543 333
543 335
543 122
543 433
543 687
543 332
543 429
543 329
543 331
543 384
543 284
543 410
543 1034
543 709
544 73
544 362
545 581
545 122
545 709
545 200
545 300
545 105
545 73
545 333
545 721
545 641
545 217
545 135
545 471
545 403
545 339
545 465
546 523
546 1053
546 429
546 1058
546 73
546 569
547 132
547 73
547 291
548 358
548 458
548 73
549 74
549 186
549 831
549 568
549 466
549 181
549 467
549 415
549 564
549 541
549 660
549 504
549 223
549 528
549 1059
549 484
549 551
549 765
549 816
549 344
549 501
550 74
551 765
551 183
551 74
551 549
551 346
551 308
552 726
552 468
552 434
552 885
552 542
552 886
552 756
552 788
552 571
552 887
552 888
552 389
552 299
552 729
552 725
552 413
552 730
552 590
552 407
552 504
552 356
552 381
552 396
552 411
552 74
552 412
552 438
552 884
553 76
553 568
553 1060
553 663
553 74
553 1061
553 853
554 869
554 928
554 849
554 1062
554 1007
554 479
554 565
554 709
554 824
554 868
554 564
554 422
554 475
554 278
554 137
554 460
554 429
554 339
554 481
554 351
554 74
554 101
554 81
555 221
555 312
555 860
555 248
555 833
555 687
555 1063
555 1009
555 775
555 592
555 834
555 74
555 124
556 75
556 573
556 267
556 144
557 152
557 573
557 75
557 721
557 267
557 720
558 912
558 903
558 543
558 1054
558 314
558 902
558 529
558 527
558 75
558 333
558 468
559 185
559 152
559 75
559 144
559 741
560 75
560 1064
560 212
561 912
561 902
561 1054
561 1065
561 860
561 1066
561 75
562 588
562 654
562 507
562 500
562 660
562 568
562 316
562 188
562 769
562 76
562 677
562 578
562 352
563 76
563 182
563 172
563 165
563 168
563 120
563 121
564 996
564 869
564 554
564 460
564 995
564 453
564 549
564 762
564 344
564 868
564 824
564 849
564 578
564 238
564 848
564 278
564 484
564 709
564 333
564 76
564 331
564 447
564 957
564 419
564 478
564 487
564 808
564 481
564 264
564 479
564 422
564 483
564 660
564 513
564 1026
565 136
565 486
565 816
565 339
565 554
565 133
565 287
565 76
565 824
565 1038
566 183
566 567
566 76
566 882
566 190
567 183
567 187
567 566
567 190
567 76
567 87
568 353
568 656
568 279
568 135
568 344
568 76
568 553
568 549
568 257
568 598
568 1061
568 562
568 235
568 94
568 415
568 322
568 660
568 954
568 268
568 445
569 76
569 185
569 546
569 119
569 669
569 124
569 117
569 114
569 110
569 120
570 523
570 76
571 341
571 595
571 888
571 885
571 886
571 788
571 552
571 756
571 434
571 299
571 887
571 726
571 389
571 396
571 76
572 76
572 612
572 399
572 960
572 980
572 184
572 256
572 659
573 146
573 140
573 300
573 267
573 185
573 145
573 503
573 557
573 404
573 84
573 354
573 416
573 190
573 147
573 148
573 505
573 150
573 710
573 341
573 851
573 203
573 556
573 76
573 149
573 152
573 468
574 333
574 420
574 92
574 77
574 400
575 78
576 136
576 339
576 79
577 79
577 80
578 142
578 80
578 1067
578 1068
578 611
578 403
578 1069
578 671
578 524
578 656
578 382
578 1070
578 211
578 521
578 189
578 603
578 185
578 604
578 150
578 659
578 341
578 1071
578 327
578 353
578 811
578 227
578 866
578 891
578 242
578 218
578 562
578 188
578 564
578 105
578 384
578 715
578 454
579 80
579 369
579 184
579 844
580 80
580 186
581 686
581 545
581 543
581 329
581 400
581 80
582 80
582 101
582 757
583 80
584 289
584 162
584 327
584 198
584 401
584 161
584 176
584 806
584 297
584 780
584 177
584 171
584 699
584 441
584 80
584 390
585 663
585 237
585 270
585 378
585 377
585 81
585 348
585 137
585 677
585 706
585 155
585 691
585 254
585 983
585 700
585 134
585 131
585 246
585 241
585 233
585 330
586 356
586 445
586 134
586 135
586 81
586 202
586 155
586 883
586 638
587 1031
587 81
587 338
587 1072
588 82
588 952
588 106
588 455
588 654
588 953
588 770
588 769
588 656
588 660
588 352
588 951
588 655
588 467
588 562
588 188
588 819
588 772
588 1073
588 137
588 445
588 243
588 241
588 954
588 378
588 452
588 269
588 687
588 81
589 662
589 187
589 82
590 940
590 356
590 412
590 743
590 747
590 945
590 744
590 961
590 946
590 748
590 724
590 591
590 347
590 153
590 239
590 756
590 83
590 413
590 233
590 299
590 552
590 143
590 730
590 298
591 284
591 142
591 724
591 945
591 381
591 409
591 239
591 276
591 84
591 726
591 590
591 143
591 744
591 388
591 332
591 243
591 356
591 153
591 725
591 743
591 387
591 746
592 1074
592 222
592 595
592 291
592 650
592 193
592 215
592 594
592 85
592 327
592 895
592 555
592 725
592 518
592 219
593 1075
593 745
593 116
593 1076
593 382
593 85
593 695
593 274
594 592
594 193
594 274
594 600
594 88
594 518
594 85
594 198
594 648
594 204
594 599
594 601
594 205
594 446
594 222
594 215
594 127
594 695
595 592
595 571
595 725
595 85
595 219
595 327
596 105
596 209
596 200
596 85
596 208
596 742
596 786
597 86
597 94
597 598
598 86
598 708
598 1032
598 94
598 715
598 279
598 135
598 925
598 621
598 1077
598 597
598 568
598 98
598 654
598 1062
598 623
598 741
598 953
598 100
598 603
598 454
598 266
599 196
599 216
599 88
599 317
599 221
599 786
599 518
599 594
599 193
599 601
599 218
599 780
600 742
600 725
600 193
600 518
600 594
600 88
600 965
601 1046
601 518
601 594
601 88
601 599
601 193
602 93
602 89
602 465
602 99
602 623
602 189
602 622
602 183
603 454
603 93
603 621
603 855
603 458
603 89
603 578
603 741
603 598
603 630
603 338
603 90
603 186
603 464
604 621
604 183
604 90
604 89
604 454
604 578
605 90
605 418
605 485
606 135
606 94
606 872
606 376
606 90
607 507
607 134
607 522
607 483
607 1041
607 497
607 491
607 90
607 508
607 233
607 500
608 924
608 634
608 985
608 376
608 334
608 90
609 421
609 370
609 872
609 90
610 432
610 822
610 1078
610 967
610 96
610 612
610 1079
610 90
610 376
611 91
611 131
611 578
611 315
611 348
611 1001
611 614
612 968
612 376
612 1080
612 96
612 572
612 1081
612 136
612 985
612 610
612 923
612 334
612 1082
612 1083
612 417
612 1084
612 256
612 533
612 91
613 230
613 91
613 1019
614 854
614 256
614 91
614 700
614 131
614 269
614 611
614 103
615 91
616 92
617 543
617 92
617 1085
617 132
617 200
618 92
619 92
620 270
620 92
620 336
621 604
621 737
621 454
621 598
621 93
621 603
622 623
622 454
622 191
622 1013
622 602
622 189
622 93
623 93
623 602
623 454
623 189
623 598
623 622
624 454
624 464
624 237
624 821
624 93
625 183
625 454
625 677
625 464
625 93
626 93
626 464
627 93
627 636
627 98
628 93
629 683
629 198
629 640
629 118
629 218
629 207
629 93
629 327
629 326
630 94
630 872
630 376
630 603
631 94
631 237
632 351
632 458
632 94
632 95
632 461
632 429
632 491
632 270
633 163
633 94
633 389
633 730
633 859
633 237
633 233
633 143
633 243
634 608
634 985
634 924
634 96
634 872
634 969
634 1078
634 334
634 376
635 98
636 737
636 627
636 98
636 1014
636 434
637 101
638 677
638 132
638 501
638 101
638 186
638 466
638 338
638 586
639 103
639 186
640 629
640 323
640 104
640 440
640 218
641 200
641 105
641 643
641 129
641 642
641 646
641 645
641 333
641 545
641 446
642 105
642 200
642 643
642 641
642 116
642 216
642 215
642 198
642 210
643 641
643 501
643 105
643 200
643 645
643 129
643 642
644 105
645 641
645 200
645 105
645 643
646 408
646 200
646 105
646 641
647 127
647 105
647 787
647 783
647 198
647 786
647 221
647 200
648 378
648 792
648 116
648 594
648 208
648 205
648 127
648 695
648 105
649 660
649 142
649 140
649 158
649 773
649 468
649 783
649 105
649 199
649 127
649 194
650 592
650 775
650 335
650 219
650 201
650 696
650 698
650 214
650 105
650 439
651 503
651 1086
651 105
652 415
652 452
652 106
653 853
653 106
654 660
654 455
654 588
654 770
654 352
654 769
654 656
654 467
654 562
654 188
654 772
654 452
654 106
654 598
654 279
654 532
655 588
655 106
656 568
656 654
656 588
656 578
656 106
656 452
656 769
656 953
656 352
657 825
657 402
657 391
657 979
657 846
657 661
657 268
657 106
657 452
657 752
658 333
658 935
658 1087
658 1088
658 987
658 106
658 1089
658 340
658 308
659 853
659 425
659 268
659 379
659 572
659 578
659 106
659 256
660 455
660 588
660 352
660 769
660 654
660 467
660 562
660 188
660 772
660 344
660 501
660 649
660 1060
660 257
660 368
660 423
660 962
660 233
660 664
660 549
660 568
660 564
660 106
660 677
661 754
661 158
661 1084
661 752
661 704
661 984
661 106
661 657
661 338
661 395
661 378
662 415
662 316
662 451
662 715
662 589
662 137
662 235
662 452
662 156
662 106
662 378
663 585
663 481
663 706
663 691
663 106
663 553
663 1090
663 268
663 452
663 134
663 188
664 660
664 1091
664 106
665 990
665 106
666 107
666 355
666 324
666 259
667 107
668 115
668 355
668 290
668 495
668 107
668 880
668 694
669 179
669 114
669 119
669 569
669 120
669 110
670 112
671 578
671 836
671 112
671 355
671 195
671 290
671 280
671 778
671 1092
672 130
672 367
672 113
672 210
672 259
673 329
673 115
674 224
674 115
675 367
675 875
675 480
675 1047
675 195
675 694
675 489
675 224
675 115
676 305
676 116
676 210
677 344
677 254
677 155
677 585
677 213
677 116
677 404
677 131
677 638
677 660
677 625
677 562
678 223
678 116
678 196
679 116
680 1093
680 128
680 211
680 532
680 116
681 326
681 116
682 136
682 117
683 629
683 118
684 126
684 118
685 120
686 122
686 581
686 284
687 367
687 306
687 555
687 1007
687 433
687 250
687 704
687 122
687 703
687 351
687 199
687 543
687 692
687 588
687 532
687 156
687 698
687 1067
687 1001
687 453
687 434
688 300
688 367
688 452
688 884
688 122
688 214
689 122
689 495
689 273
689 489
689 694
690 124
691 975
691 706
691 663
691 134
691 585
691 853
691 481
691 196
691 168
691 355
691 435
691 124
692 321
692 233
692 884
692 214
692 125
692 149
692 200
692 219
692 687
693 135
693 1086
693 355
693 290
693 125
693 367
694 1094
694 489
694 355
694 495
694 290
694 255
694 689
694 675
694 277
694 195
694 280
694 668
694 125
695 696
695 219
695 206
695 593
695 446
695 127
695 198
695 274
695 648
695 196
695 594
695 786
696 695
696 127
696 650
696 216
696 472
696 219
697 403
697 775
697 320
697 790
697 321
697 323
697 128
698 512
698 192
698 401
698 211
698 130
698 198
698 790
698 797
698 212
698 215
698 207
698 650
698 219
698 801
698 687
698 441
698 343
698 205
698 210
699 441
699 130
699 162
699 584
699 297
699 1095
699 401
699 806
699 987
699 879
700 183
700 840
700 459
700 131
700 585
700 498
700 614
701 399
701 459
701 131
701 840
701 1096
701 269
701 499
702 237
702 269
702 250
702 131
702 156
703 783
703 687
703 131
704 687
704 454
704 775
704 661
704 373
704 131
705 237
705 415
705 409
705 532
705 194
705 996
705 1097
705 134
705 351
706 481
706 663
706 691
706 994
706 585
706 134
706 847
706 1098
706 1043
706 1038
706 1039
706 755
707 853
707 1010
707 825
707 458
707 954
707 316
707 237
707 358
707 134
708 598
708 134
708 454
709 545
709 134
709 481
709 816
709 1038
709 1035
709 483
709 484
709 475
709 1098
709 238
709 564
709 849
709 554
709 543
710 573
710 267
710 721
710 851
710 135
710 733
710 732
711 137
711 359
711 252
711 269
711 313
711 186
711 861
711 1050
711 521
711 350
711 466
711 135
711 330
711 233
711 900
712 135
712 795
712 313
712 315
712 509
713 135
713 378
714 1099
714 135
714 988
715 662
715 183
715 950
715 598
715 135
715 578
716 256
716 136
717 136
718 812
718 260
718 508
718 136
718 313
719 908
719 140
719 267
719 148
719 141
720 557
720 140
720 354
720 147
721 149
721 543
721 557
721 545
721 140
721 710
722 140
723 142
723 737
723 141
723 152
723 143
724 945
724 744
724 591
724 183
724 940
724 504
724 332
724 434
724 389
724 747
724 413
724 356
724 590
724 986
724 1100
724 958
724 396
724 941
724 746
724 946
724 412
724 142
725 726
725 219
725 356
725 291
725 592
725 729
725 595
725 798
725 199
725 438
725 600
725 284
725 787
725 143
725 591
725 730
725 542
725 552
725 299
725 390
725 408
726 729
726 725
726 434
726 183
726 552
726 542
726 389
726 299
726 385
726 410
726 978
726 885
726 886
726 756
726 788
726 571
726 887
726 888
726 504
726 591
726 409
726 143
726 412
727 143
727 351
728 731
728 992
728 1003
728 976
728 143
729 434
729 725
729 542
729 284
729 552
729 438
729 726
729 389
729 299
729 143
729 409
729 859
729 305
730 393
730 756
730 407
730 983
730 386
730 945
730 633
730 725
730 299
730 504
730 590
730 982
730 552
730 500
730 332
730 381
730 143
730 981
730 372
731 974
731 728
731 1003
731 406
731 408
731 992
731 450
731 143
732 144
732 710
733 144
733 710
734 821
734 376
734 144
735 152
735 145
736 371
736 185
736 505
736 937
736 145
736 341
737 621
737 723
737 152
737 636
737 146
737 149
738 147
738 793
739 152
739 147
740 152
741 157
741 598
741 603
741 505
741 152
741 559
742 185
742 222
742 152
742 965
742 596
742 600
743 748
743 945
743 153
743 396
743 590
743 944
743 746
743 333
743 412
743 347
743 591
744 746
744 945
744 745
744 356
744 590
744 153
744 783
744 724
744 591
744 748
745 412
745 940
745 744
745 748
745 945
745 153
745 356
745 746
745 396
745 593
746 945
746 744
746 745
746 591
746 743
746 347
746 748
746 153
746 724
747 590
747 356
747 396
747 724
747 153
748 746
748 744
748 940
748 743
748 347
748 745
748 396
748 434
748 1075
748 153
748 590
749 306
749 414
749 157
749 443
750 271
750 358
750 872
750 417
750 356
750 158
750 378
751 158
752 657
752 158
752 661
752 391
752 395
753 395
753 754
753 158
753 378
754 812
754 158
754 753
754 661
755 508
755 158
755 260
755 418
755 706
756 434
756 276
756 730
756 431
756 590
756 299
756 542
756 885
756 886
756 788
756 552
756 571
756 726
756 887
756 888
756 389
756 398
756 396
756 775
756 159
757 460
757 1045
757 160
757 471
757 1027
757 808
757 513
757 486
757 1101
757 1020
757 533
757 1025
757 848
757 487
757 1026
757 582
757 476
758 160
759 160
760 163
761 456
761 935
761 339
761 340
761 930
761 308
761 176
762 564
762 182
763 182
764 183
764 498
764 1048
765 521
765 466
765 795
765 523
765 822
765 551
765 528
765 1102
765 183
765 1053
765 359
765 549
765 313
766 183
766 187
766 774
767 365
767 268
767 185
767 367
767 395
767 354
768 1103
768 186
769 188
769 770
769 467
769 953
769 660
769 588
769 352
769 656
769 654
769 562
769 358
769 256
770 819
770 654
770 588
770 975
770 769
770 467
770 188
770 1073
771 515
771 1104
771 953
771 188
772 188
772 588
772 654
772 451
772 660
772 819
773 976
773 189
773 411
773 649
774 896
774 189
774 464
774 766
775 833
775 248
775 704
775 650
775 331
775 192
775 884
775 193
775 443
775 809
775 512
775 555
775 834
775 429
775 756
775 198
775 217
775 230
775 408
775 407
775 420
775 697
776 240
776 192
777 196
777 194
778 337
778 195
778 671
779 196
780 317
780 216
780 199
780 584
780 196
780 198
780 289
780 599
780 221
780 215
780 786
780 218
780 197
780 327
781 390
781 196
781 211
781 289
782 197
783 703
783 744
783 293
783 205
783 649
783 647
783 198
783 786
784 890
784 936
784 885
784 380
784 895
784 382
784 385
784 381
784 891
784 384
784 199
785 199
786 221
786 363
786 215
786 599
786 199
786 780
786 289
786 216
786 596
786 647
786 783
786 390
786 695
787 725
787 647
787 200
788 434
788 885
788 886
788 756
788 571
788 887
788 888
788 552
788 200
788 389
788 410
788 726
788 299
789 203
790 698
790 697
790 204
790 219
791 204
792 648
792 212
792 219
792 208
792 211
792 205
793 1067
793 1069
793 1005
793 1105
793 1078
793 212
793 213
793 738
794 809
794 212
794 217
795 315
795 712
795 765
795 313
795 1066
795 903
795 212
796 384
796 213
796 361
797 698
797 213
798 725
798 216
798 401
799 218
799 926
800 219
801 698
801 219
802 433
802 401
802 390
802 1106
802 220
803 222
804 222
805 223
806 224
806 495
806 699
806 225
806 584
806 441
807 850
807 227
808 471
808 513
808 228
808 1097
808 564
808 848
808 757
808 1034
808 419
808 1023
809 443
809 248
809 775
809 833
809 834
809 379
809 512
809 389
809 230
809 794
810 470
810 254
810 334
810 231
811 233
811 1037
811 302
811 480
811 957
811 578
812 754
812 718
812 846
812 233
812 239
813 233
813 239
814 233
814 825
815 270
815 233
816 849
816 847
816 447
816 549
816 823
816 233
816 565
816 270
816 709
817 429
817 234
817 308
817 456
817 425
818 990
818 462
818 501
818 235
819 770
819 953
819 1058
819 952
819 467
819 772
819 588
819 237
820 853
820 237
821 734
821 464
821 501
821 237
821 454
821 624
822 765
822 610
822 432
822 523
822 1053
822 528
822 237
823 238
823 816
824 565
824 1036
824 422
824 554
824 238
824 564
824 870
824 868
824 447
824 278
824 1107
825 707
825 239
825 657
825 814
826 240
826 243
827 415
827 316
827 241
827 331
828 242
828 1062
829 270
829 243
829 351
830 243
831 549
831 243
831 976
831 532
832 244
833 775
833 809
833 379
833 248
833 834
833 512
833 388
833 542
833 908
833 504
833 555
834 443
834 248
834 775
834 833
834 809
834 555
834 1108
834 512
835 391
835 251
836 1109
836 859
836 468
836 470
836 451
836 1010
836 271
836 255
836 1110
836 671
836 1111
836 518
837 838
837 255
837 290
837 880
838 255
838 367
838 837
838 355
838 290
839 255
839 287
840 459
840 425
840 700
840 701
840 980
840 399
840 256
840 458
840 391
841 256
841 353
842 459
842 256
843 257
844 308
844 579
844 257
844 351
845 260
846 392
846 340
846 812
846 657
846 260
846 395
847 1098
847 1043
847 1035
847 1039
847 278
847 301
847 264
847 816
847 481
847 706
848 757
848 471
848 1045
848 808
848 460
848 564
848 264
848 513
848 419
848 278
848 1098
848 486
848 1034
849 301
849 482
849 564
849 1035
849 264
849 475
849 1043
849 816
849 554
849 709
849 1037
849 479
849 1098
850 807
850 265
851 710
851 416
851 267
851 573
852 267
853 659
853 707
853 653
853 929
853 691
853 820
853 268
853 553
854 614
854 869
854 269
855 603
855 1112
855 871
855 923
855 269
855 868
855 869
856 270
857 270
858 270
859 388
859 276
859 354
859 1113
859 271
859 729
859 409
859 633
859 836
860 271
860 963
860 432
860 1005
860 312
860 907
860 555
860 561
861 1050
861 271
861 989
861 333
861 988
861 711
862 273
863 274
864 368
864 275
864 427
865 976
865 1113
865 276
866 578
866 276
867 277
868 564
868 554
868 278
868 869
868 824
868 1112
868 855
868 870
868 482
868 427
869 1112
869 868
869 564
869 855
869 278
869 854
869 483
869 554
870 1035
870 476
870 824
870 868
870 871
870 333
870 278
870 1114
870 484
870 1038
870 351
871 855
871 870
871 278
871 484
872 370
872 417
872 634
872 279
872 609
872 750
872 630
872 606
872 376
873 287
874 489
874 495
874 287
874 1115
874 355
875 675
875 480
875 295
875 287
875 495
876 287
877 297
877 287
878 489
878 287
878 495
878 1095
879 367
879 287
879 699
880 668
880 837
880 290
881 330
881 308
881 342
881 296
881 531
882 377
882 566
882 297
882 441
883 298
883 586
884 434
884 299
884 688
884 429
884 389
884 383
884 552
884 775
884 692
884 341
884 1116
884 298
884 413
885 784
885 552
885 726
885 886
885 756
885 788
885 434
885 571
885 887
885 888
885 389
885 299
886 885
886 542
886 756
886 788
886 434
886 552
886 571
886 726
886 887
886 888
886 389
886 299
887 885
887 886
887 756
887 788
887 434
887 552
887 571
887 726
887 888
887 389
887 299
888 756
888 885
888 886
888 788
888 571
888 887
888 542
888 434
888 552
888 726
888 389
888 299
889 896
889 936
889 891
889 341
889 303
889 512
889 357
890 341
890 385
890 303
890 507
890 1117
890 382
890 381
890 784
890 388
890 396
890 978
891 341
891 907
891 889
891 896
891 303
891 357
891 784
891 578
891 384
892 431
892 504
892 303
892 393
892 381
892 409
892 410
892 341
892 384
892 396
893 504
893 393
893 303
893 332
894 981
894 1011
894 393
894 983
894 895
894 976
894 920
894 982
894 303
895 592
895 894
895 981
895 976
895 784
895 983
895 393
895 504
895 303
895 332
895 920
896 341
896 889
896 936
896 891
896 924
896 774
896 357
896 384
896 512
896 385
896 303
897 304
898 1118
898 306
898 429
899 311
899 900
899 306
900 306
900 1058
900 899
900 711
901 307
902 310
902 527
902 1066
902 314
902 561
902 558
902 392
902 912
903 558
903 795
903 310
903 529
904 431
904 312
904 1051
904 512
904 908
904 408
905 312
905 356
905 332
905 402
906 312
907 1004
907 1005
907 860
907 891
907 432
907 1067
907 1069
907 312
907 911
908 904
908 427
908 408
908 512
908 992
908 312
908 719
908 341
908 833
908 1003
908 336
909 313
910 1069
910 313
910 1067
910 1005
910 1105
910 1078
911 907
911 313
912 561
912 1066
912 527
912 902
912 558
912 314
912 1065
912 1054
912 468
913 316
914 316
914 452
914 415
915 322
915 446
915 319
916 321
917 322
918 326
919 1119
919 429
919 330
920 393
920 332
920 894
920 981
920 895
920 983
920 504
921 358
921 1090
921 333
922 460
922 486
922 333
922 1002
923 334
923 612
923 457
923 855
923 1023
924 896
924 608
924 985
924 634
924 334
925 334
925 598
926 799
926 335
927 433
927 337
928 339
928 1062
928 554
929 853
929 368
929 425
929 339
930 354
930 339
930 761
930 1120
931 339
931 1011
931 1121
932 963
932 1005
932 339
932 432
932 468
933 339
933 477
934 340
935 658
935 761
935 987
935 340
935 1087
936 784
936 341
936 382
936 889
936 896
937 341
937 736
937 410
938 384
938 341
938 387
939 344
940 745
940 941
940 590
940 748
940 724
940 347
940 946
941 940
941 942
941 724
941 347
942 941
942 347
942 958
942 507
942 398
943 412
943 396
943 347
944 396
944 347
944 743
945 591
945 724
945 590
945 743
945 746
945 744
945 745
945 730
945 347
945 356
946 356
946 590
946 940
946 724
946 347
947 349
948 350
949 350
950 352
950 530
950 952
950 715
950 451
950 538
951 588
951 352
952 588
952 950
952 819
952 352
952 467
953 769
953 368
953 392
953 588
953 656
953 598
953 771
953 819
953 352
954 365
954 588
954 568
954 353
954 369
954 707
954 962
955 354
956 355
957 422
957 811
957 1037
957 479
957 480
957 564
957 355
957 995
957 996
958 1063
958 1100
958 986
958 942
958 355
958 396
958 724
958 388
958 398
959 355
960 356
960 1122
960 572
960 399
961 356
961 590
962 954
962 365
962 368
962 358
962 660
963 860
963 932
963 432
963 362
964 367
965 742
965 468
965 367
965 600
966 367
967 376
967 610
968 612
968 403
968 1084
968 376
968 1080
969 376
969 634
970 376
971 376
972 377
973 377
974 731
974 378
975 770
975 378
975 691
976 398
976 773
976 380
976 728
976 865
976 894
976 831
976 393
976 981
976 895
976 983
977 382
978 726
978 890
978 389
979 657
979 498
979 496
979 1123
979 391
980 392
980 840
980 459
980 1068
980 572
981 895
981 920
981 976
981 1124
981 894
981 983
981 393
981 504
981 730
982 730
982 894
982 393
983 976
983 920
983 894
983 393
983 895
983 585
983 730
983 981
983 413
984 395
984 661
985 612
985 608
985 634
985 924
985 396
986 958
986 724
986 396
987 658
987 935
987 1087
987 401
987 699
988 861
988 714
988 402
988 1050
989 1050
989 861
989 402
990 1009
990 462
990 818
990 404
990 665
991 407
992 407
992 731
992 1003
992 728
992 908
992 512
993 434
993 410
994 418
994 706
995 477
995 482
995 486
995 460
995 1043
995 484
995 957
995 483
995 1112
995 564
995 996
995 1026
995 418
996 477
996 422
996 564
996 995
996 705
996 480
996 447
996 957
997 1123
997 423
998 427
998 1125
999 427
999 507
1000 427
1001 1049
1001 611
1001 429
1001 458
1001 499
1001 1126
1001 687
1002 429
1002 460
1002 922
1003 731
1003 992
1003 728
1003 908
1003 431
1004 1067
1004 1005
1004 907
1004 1069
1004 1105
1004 432
1005 1004
1005 1067
1005 907
1005 1069
1005 1105
1005 1070
1005 432
1005 910
1005 860
1005 932
1005 793
1006 439
1007 475
1007 687
1007 554
1007 447
1008 483
1008 451
1009 462
1009 452
1009 555
1009 456
1009 1127
1009 990
1009 541
1010 707
1010 452
1010 467
1010 836
1011 894
1011 931
1011 452
1012 454
1013 454
1013 622
1013 464
1014 454
1014 636
1015 458
1016 458
1016 521
1017 459
1017 1068
1017 1019
1018 459
1019 459
1019 613
1019 1017
1019 1068
1020 475
1020 757
1020 460
1020 486
1020 477
1021 460
1022 483
1022 460
1023 1128
1023 486
1023 460
1023 923
1023 808
1024 460
1024 1097
1024 484
1025 757
1025 460
1026 757
1026 995
1026 487
1026 460
1026 1045
1026 564
1027 757
1027 460
1028 462
1029 464
1030 466
1031 587
1031 466
1032 598
1032 1069
1032 1078
1032 468
1033 468
1034 808
1034 471
1034 543
1034 848
1034 513
1035 1043
1035 847
1035 1039
1035 1098
1035 849
1035 870
1035 475
1035 709
1035 483
1035 1038
1036 477
1036 486
1036 824
1037 957
1037 479
1037 811
1037 480
1037 849
1038 709
1038 1035
1038 481
1038 565
1038 706
1038 870
1039 1035
1039 847
1039 1043
1039 1098
1039 706
1039 481
1040 483
1041 483
1041 497
1041 607
1041 491
1042 483
1043 1035
1043 847
1043 1098
1043 1039
1043 995
1043 483
1043 849
1043 706
1044 487
1045 757
1045 1112
1045 848
1045 487
1045 1026
1046 601
1046 489
1047 495
1047 675
1048 498
1048 764
1049 1001
1049 499
1050 861
1050 504
1050 509
1050 989
1050 988
1050 711
1051 904
1051 512
1052 514
1053 1129
1053 546
1053 523
1053 822
1053 765
1054 558
1054 912
1054 561
1054 527
1055 532
1056 535
1057 538
1058 900
1058 819
1058 546
1059 549
1060 553
1060 660
1061 568
1061 553
1062 928
1062 554
1062 828
1062 598
1063 555
1063 958
1064 560
1065 912
1065 561
1066 912
1066 902
1066 1105
1066 561
1066 795
1067 1005
1067 910
1067 793
1067 1070
1067 1069
1067 1105
1067 1078
1067 1004
1067 907
1067 687
1067 578
1068 578
1068 1017
1068 980
1068 1019
1069 1004
1069 1067
1069 1005
1069 907
1069 1105
1069 910
1069 793
1069 1070
1069 1078
1069 578
1069 1032
1070 578
1070 1067
1070 1005
1070 1069
1070 1105
1071 578
1072 587
1073 1130
1073 588
1073 770
1074 592
1075 593
1075 748
1076 593
1077 598
1078 1067
1078 793
1078 1069
1078 634
1078 610
1078 910
1078 1032
1078 1079
1079 1078
1079 610
1080 968
1080 612
1080 1084
1080 1131
1081 612
1082 612
1083 612
1084 612
1084 1080
1084 968
1084 661
1085 617
1086 693
1086 651
1087 935
1087 987
1087 1132
1087 658
1088 658
1088 1089
1089 1088
1089 658
1090 663
1090 921
1091 664
1092 671
1093 680
1094 694
1095 699
1095 878
1096 701
1096 1133
1097 705
1097 808
1097 1024
1098 847
1098 1043
1098 1039
1098 1035
1098 709
1098 1112
1098 706
1098 848
1098 849
1099 714
1100 958
1100 724
1101 757
1102 765
1103 768
1104 771
1105 1004
1105 1067
1105 1005
1105 1070
1105 1069
1105 910
1105 793
1105 1066
1106 802
1107 824
1108 834
1109 836
1110 836
1111 836
1112 855
1112 995
1112 868
1112 869
1112 1045
1112 1098
1113 865
1113 859
1114 870
1115 874
1116 884
1117 890
1118 898
1119 919
1120 930
1121 931
1122 960
1123 997
1123 979
1124 981
1125 998
1126 1001
1127 1009
1128 1023
1129 1053
1130 1073
1131 1080
1132 1087
1133 1096
1133 1133
